# Supplementary material for: Associations between type 2 diabetes mellitus and chronic liver diseases: evidence from a Mendelian randomization study in Europeans and East Asians
Source: Front Endocrinol (Lausanne). 2024 Mar 1;15:1338465. doi: 10.3389/fendo.2024.1338465 (PMC10941029; doi:10.3389/fendo.2024.1338465)
Supplement: Supplementary file 2 [file Table_1.xlsx]

## Sheet: Content
Content of Supplement Tables Table S1 The detailed information of SNPs chosen for instrumental variables of between T2DM and NAFLD Table S2 The detailed information of SNPs chosen for instrumental variables of between T2DM and hepatocellular carcinoma Table S3 The detailed information of SNPs chosen for instrumental variables of between T2DM and viral hepatitis Table S4 The detailed eliminated SN…

## Sheet: Table S1
Table S1 The detailed information of SNPs chosen for instrumental variables of between T2DM and NAFLD
id	population	outcome	Exposure	SNP	effect_allele.exposure	other_allele.exposure	F-statistic	beta.exposure	se.exposure	pval.exposure	beta.outcome	se.outcome	pval.outcome
1	European	NAFLD	T2DM	rs1007090	T	C	41.8685	-0.044	0.0068	1.012e-10	-0.0650519	0.0336823	0.0534417
2	European	NAFLD	T2DM	rs10097617	T	C	57.9026	0.0487	0.0064	2.439e-14	0.0935244	0.0296241	0.00159382
3	European	NAFLD	T2DM	rs10406431	A	G	86.0613	0.0603	0.0065	1.557e-20	0.0770867	0.0298859	0.00989829
4	European	NAFLD	T2DM	rs10419627	A	G	43.9671	0.0431	0.0065	3.15e-11	-0.0180188	0.0318881	0.57203
5	European	NAFLD	T2DM	rs10516495	A	T	36.699	-0.0418	0.0069	1.458e-09	-0.0398918	0.031248	0.201736
6	European	NAFLD	T2DM	rs10750397	A	G	30.7947	0.0394	0.0071	3.132e-08	-0.0186525	0.0313644	0.552043
7	European	NAFLD	T2DM	rs10882099	T	C	283.793	0.1095	0.0065	7.726e-64	0.017066	0.0298452	0.567447
8	European	NAFLD	T2DM	rs10974438	A	C	58.8541	-0.0514	0.0067	1.713e-14	-0.0395139	0.0308242	0.199874
9	European	NAFLD	T2DM	rs11048456	T	C	39.76	-0.0454	0.0072	3.295e-10	-0.0554567	0.0330331	0.0931859
10	European	NAFLD	T2DM	rs11063029	T	C	38.656	0.0858	0.0138	5.364e-10	-0.0461034	0.0516696	0.372246
11	European	NAFLD	T2DM	rs11063069	A	G	50.2484	-0.056	0.0079	9.941e-13	-0.00820067	0.0360338	0.819971
12	European	NAFLD	T2DM	rs1127215	T	C	57.0606	-0.0491	0.0065	3.918e-14	-0.0262697	0.0312428	0.400448
13	European	NAFLD	T2DM	rs11496066	T	C	37.4603	0.0508	0.0083	8.171e-10	-0.031552	0.0383917	0.411166
14	European	NAFLD	T2DM	rs115505614	T	C	123.672	0.1657	0.0149	7.58e-29	-0.0513536	0.0638041	0.420899
15	European	NAFLD	T2DM	rs116425039	A	G	61.0913	-0.272	0.0348	5.084e-15	0.0396438	0.102858	0.699923
16	European	NAFLD	T2DM	rs11680058	A	G	31.2094	0.0581	0.0104	2.081e-08	-0.0574196	0.0502483	0.253156
17	European	NAFLD	T2DM	rs11688682	C	G	58.442	-0.0581	0.0076	2.928e-14	-0.064269	0.0349062	0.0655934
18	European	NAFLD	T2DM	rs11699802	T	C	46.4495	-0.0443	0.0065	8.838e-12	-0.00413412	0.029917	0.890093
19	European	NAFLD	T2DM	rs11709077	A	G	114.954	-0.104	0.0097	1.255e-26	-0.100542	0.0395452	0.0110073
20	European	NAFLD	T2DM	rs11759026	A	G	77.44	-0.066	0.0075	2.042e-18	-0.107152	0.0337881	0.00151761
21	European	NAFLD	T2DM	rs11856307	A	C	52.284	0.047	0.0065	4.481e-13	0.0568951	0.0299816	0.0577404
22	European	NAFLD	T2DM	rs11958808	C	G	37.284	0.0403	0.0066	9.992e-10	0.0071464	0.0304692	0.814562
23	European	NAFLD	T2DM	rs12001437	T	C	37.0992	-0.0402	0.0066	1.099e-09	-0.0142688	0.031228	0.647726
24	European	NAFLD	T2DM	rs12680692	A	T	33.8363	0.0413	0.0071	6.602e-09	0.056923	0.0309079	0.0655194
25	European	NAFLD	T2DM	rs12719778	T	C	34.3576	0.0381	0.0065	4.38e-09	0.0948937	0.0300086	0.00156571
26	European	NAFLD	T2DM	rs12910361	A	G	135.224	-0.0814	0.007	3.951e-31	-0.0288699	0.0319327	0.36595
27	European	NAFLD	T2DM	rs13385171	T	C	30.1654	0.0357	0.0065	3.81e-08	0.0270496	0.0311176	0.3847
28	European	NAFLD	T2DM	rs1359790	A	G	132.412	-0.0817	0.0071	1.76e-30	0.00249703	0.0327202	0.939169
29	European	NAFLD	T2DM	rs1381937	A	C	47.6963	0.0442	0.0064	4.501e-12	0.0476979	0.0303508	0.116054
30	European	NAFLD	T2DM	rs139688524	T	C	64.8174	0.1739	0.0216	7.468e-16	-0.104101	0.124168	0.401814
31	European	NAFLD	T2DM	rs141521721	A	C	32.0758	0.1212	0.0214	1.392e-08	0.0862732	0.16415	0.599184
32	European	NAFLD	T2DM	rs1426371	A	G	50.1574	-0.0517	0.0073	1.738e-12	-0.0546747	0.0315987	0.0835795
33	European	NAFLD	T2DM	rs1431841	T	G	31.0408	0.0429	0.0077	3.078e-08	0.0423156	0.0331944	0.202387
34	European	NAFLD	T2DM	rs145678014	T	G	41.3378	-0.1048	0.0163	1.397e-10	-0.00479479	0.0961324	0.960221
35	European	NAFLD	T2DM	rs1468906	A	G	33.5362	0.0388	0.0067	7.029e-09	0.0290408	0.0303787	0.339092
36	European	NAFLD	T2DM	rs1493694	T	C	61.5148	0.08	0.0102	3.353e-15	0.0263368	0.0435497	0.545342
37	European	NAFLD	T2DM	rs1496653	A	G	70.858	0.0665	0.0079	2.487e-17	0.0253928	0.032294	0.431691
38	European	NAFLD	T2DM	rs1517037	T	C	30.25	-0.0451	0.0082	3.345e-08	-0.0297412	0.0335959	0.376014
39	European	NAFLD	T2DM	rs1561927	T	C	34.0278	-0.042	0.0072	6.115e-09	0.020648	0.0339158	0.542656
40	European	NAFLD	T2DM	rs1573090	T	G	49.6483	0.0458	0.0065	1.722e-12	0.0172426	0.0298863	0.56398
41	European	NAFLD	T2DM	rs1665901	A	T	34.2569	0.0398	0.0068	4.973e-09	0.00168559	0.0305114	0.955944
42	European	NAFLD	T2DM	rs17030845	T	C	121.612	-0.1191	0.0108	2.349e-28	-0.0185272	0.0644669	0.773813
43	European	NAFLD	T2DM	rs1705263	A	C	57.1914	-0.0484	0.0064	3.507e-14	-0.00637092	0.0299156	0.831356
44	European	NAFLD	T2DM	rs1708302	T	C	201.729	-0.0909	0.0064	5.769e-46	-0.0620037	0.0299096	0.0381689
45	European	NAFLD	T2DM	rs17122772	C	G	30.8963	-0.0428	0.0077	3.313e-08	-0.0229419	0.042374	0.58822
46	European	NAFLD	T2DM	rs17168486	T	C	65.5515	0.0672	0.0083	4.5e-16	0.0384077	0.0374357	0.304908
47	European	NAFLD	T2DM	rs17744783	A	T	31.3818	0.0577	0.0103	1.873e-08	0.0678364	0.057844	0.240897
48	European	NAFLD	T2DM	rs17772814	A	G	35.617	-0.0746	0.0125	2.133e-09	-0.0245573	0.0501783	0.624557
49	European	NAFLD	T2DM	rs17791513	A	G	59.2433	0.1016	0.0132	1.346e-14	0.0524436	0.0459983	0.254236
50	European	NAFLD	T2DM	rs1800961	T	C	83.8009	0.1602	0.0175	5.095e-20	0.180863	0.0676759	0.00752905
51	European	NAFLD	T2DM	rs2023681	A	G	51.5899	-0.0826	0.0115	7.399e-13	0.0670986	0.0535622	0.210307
52	European	NAFLD	T2DM	rs2062213	C	G	38.3367	-0.0743	0.012	6.799e-10	-0.0683335	0.0590318	0.24704
53	European	NAFLD	T2DM	rs2080385	T	G	55.4421	-0.0551	0.0074	1.244e-13	-0.0208962	0.0356303	0.557558
54	European	NAFLD	T2DM	rs2107133	A	G	43.9419	0.0643	0.0097	4.017e-11	0.0931333	0.0541689	0.0855579
55	European	NAFLD	T2DM	rs2215383	T	C	100.313	-0.0641	0.0064	1.056e-23	-0.0159023	0.0299367	0.595282
56	European	NAFLD	T2DM	rs2258238	A	T	92.5952	-0.102	0.0106	5.139e-22	-0.104215	0.0563321	0.0643117
57	European	NAFLD	T2DM	rs2277536	T	C	37.5594	-0.0429	0.007	9.631e-10	0.00498391	0.0326655	0.878734
58	European	NAFLD	T2DM	rs2290202	T	G	52.405	0.0666	0.0092	4.892e-13	-0.0176195	0.0415624	0.671617
59	European	NAFLD	T2DM	rs2292662	T	C	53.7222	-0.0645	0.0088	2.239e-13	0.0391735	0.0361267	0.278215
60	European	NAFLD	T2DM	rs231360	T	C	73.9087	0.0576	0.0067	8.269e-18	-0.00922434	0.0298715	0.757473
61	European	NAFLD	T2DM	rs2351707	T	C	84.64	-0.0644	0.007	4.301e-20	-0.00657883	0.0343218	0.847992
62	European	NAFLD	T2DM	rs2383205	A	G	67.24	-0.0533	0.0065	2.199e-16	-0.00940465	0.0305367	0.758099
63	European	NAFLD	T2DM	rs243019	T	C	84.4102	-0.0588	0.0064	3.372e-20	0.0101247	0.0299672	0.735468
64	European	NAFLD	T2DM	rs2767036	A	C	30.8818	-0.0389	0.007	2.936e-08	-0.0223143	0.0320891	0.486813
65	European	NAFLD	T2DM	rs2796441	A	G	107.521	-0.0674	0.0065	2.972e-25	-0.00477553	0.030202	0.874362
66	European	NAFLD	T2DM	rs2812545	A	G	40.3714	0.0413	0.0065	1.99e-10	-0.0214296	0.0299718	0.474614
67	European	NAFLD	T2DM	rs2820441	A	C	64.9309	0.0556	0.0069	8.562e-16	0.0521713	0.0319267	0.102239
68	European	NAFLD	T2DM	rs28533815	T	C	87.4225	-0.0748	0.008	5.452e-21	0.0131175	0.0325007	0.686502
69	European	NAFLD	T2DM	rs28663084	A	G	30.5744	-0.0376	0.0068	3.298e-08	0.0705642	0.0318036	0.0265039
70	European	NAFLD	T2DM	rs3019208	A	G	34.085	0.0397	0.0068	5.431e-09	0.0141754	0.0331229	0.668678
71	European	NAFLD	T2DM	rs3094682	A	C	56.9841	-0.0619	0.0082	3.469e-14	-0.04509	0.0387644	0.244756
72	European	NAFLD	T2DM	rs320369	A	G	29.9273	0.0372	0.0068	4.602e-08	0.0575216	0.0309713	0.0632747
73	European	NAFLD	T2DM	rs340874	T	C	108.801	-0.0678	0.0065	1.555e-25	-0.0123843	0.0300979	0.680729
74	European	NAFLD	T2DM	rs34715063	T	C	60.8085	-0.0772	0.0099	8.403e-15	-0.0143591	0.0489088	0.769072
75	European	NAFLD	T2DM	rs348330	A	G	53.9238	-0.0492	0.0067	2.1e-13	0.0903319	0.0313428	0.00395075
76	European	NAFLD	T2DM	rs35011184	A	G	1415.77	0.2822	0.0075	1e-200	0.0133641	0.0400386	0.738545
77	European	NAFLD	T2DM	rs35318451	A	G	46.6294	0.0478	0.007	9.498e-12	-0.000211423	0.0315597	0.994655
78	European	NAFLD	T2DM	rs35777422	A	G	32.337	-0.0381	0.0067	1.302e-08	0.00186284	0.0300674	0.950598
79	European	NAFLD	T2DM	rs36138276	A	G	42.6449	-0.0431	0.0066	6.403e-11	-0.0354088	0.0301009	0.23946
80	European	NAFLD	T2DM	rs3768321	T	G	110.25	0.084	0.008	4.753e-26	0.0638033	0.0403497	0.113819
81	European	NAFLD	T2DM	rs3786900	A	G	36.3341	0.0434	0.0072	1.886e-09	-0.0919953	0.0357493	0.0100721
82	European	NAFLD	T2DM	rs4368494	A	G	59.5102	-0.054	0.007	1.385e-14	-0.0269338	0.0326779	0.409814
83	European	NAFLD	T2DM	rs459193	A	G	97.8202	-0.0722	0.0073	6.783e-23	-0.0408737	0.0320438	0.202112
84	European	NAFLD	T2DM	rs4686471	T	C	84.8632	-0.0608	0.0066	3.045e-20	-0.0296637	0.0308191	0.335794
85	European	NAFLD	T2DM	rs4709746	T	C	34.8838	-0.0567	0.0096	3.951e-09	-0.0894362	0.0543974	0.10015
86	European	NAFLD	T2DM	rs4804833	A	G	52.8926	0.048	0.0066	3.417e-13	0.0530481	0.0307006	0.084004
87	European	NAFLD	T2DM	rs4812034	T	G	42.25	0.0416	0.0064	7.347e-11	-0.0212071	0.0309106	0.492662
88	European	NAFLD	T2DM	rs4865436	C	G	42.6844	-0.049	0.0075	8.037e-11	0.0705833	0.0322188	0.0284702
89	European	NAFLD	T2DM	rs4925109	A	G	47.59	0.0476	0.0069	5.65e-12	0.00437143	0.0319949	0.891324
90	European	NAFLD	T2DM	rs4929965	A	G	96.5017	0.0668	0.0068	9.669e-23	0.0806948	0.0311376	0.00955432
91	European	NAFLD	T2DM	rs4977213	T	C	53.9905	-0.0507	0.0069	2.187e-13	-0.0285687	0.03377	0.397564
92	European	NAFLD	T2DM	rs508419	A	G	116.928	-0.0811	0.0075	5.433e-27	0.0627457	0.0370001	0.0899187
93	European	NAFLD	T2DM	rs55653563	A	C	36.5017	0.0435	0.0072	1.731e-09	0.0272043	0.0346402	0.432256
94	European	NAFLD	T2DM	rs56187241	T	C	41.7135	0.1014	0.0157	1.072e-10	-0.0121907	0.0676945	0.857087
95	European	NAFLD	T2DM	rs56348580	C	G	79.9599	-0.0617	0.0069	4.313e-19	-0.0455708	0.0331996	0.169867
96	European	NAFLD	T2DM	rs5758223	A	G	31.8986	0.0401	0.0071	1.779e-08	0.0359745	0.0325744	0.269428
97	European	NAFLD	T2DM	rs576674	A	G	39.1352	-0.0538	0.0086	3.697e-10	-0.14014	0.0486369	0.00395986
98	European	NAFLD	T2DM	rs58432198	T	C	38.1276	-0.0636	0.0103	5.707e-10	-0.00102573	0.0603851	0.986447
99	European	NAFLD	T2DM	rs58642235	T	C	36.2558	-0.0566	0.0094	1.896e-09	0.00847849	0.0441676	0.847772
100	European	NAFLD	T2DM	rs601945	A	G	97.4582	-0.0849	0.0086	4.662e-23	-0.0340049	0.0417326	0.415171
101	European	NAFLD	T2DM	rs62271373	A	T	37.5156	0.0882	0.0144	1.033e-09	0.0722793	0.0739171	0.328152
102	European	NAFLD	T2DM	rs62563593	A	G	36.7422	-0.0394	0.0065	1.284e-09	0.0309605	0.0313569	0.323466
103	European	NAFLD	T2DM	rs6444809	T	C	32.1111	0.0544	0.0096	1.628e-08	-0.00252317	0.0435933	0.953844
104	European	NAFLD	T2DM	rs6459737	A	G	75.716	-0.0583	0.0067	3.311e-18	-0.0538694	0.0320712	0.0930208
105	European	NAFLD	T2DM	rs6600191	T	C	47.6912	0.0587	0.0085	4.471e-12	0.0361739	0.0463731	0.435354
106	European	NAFLD	T2DM	rs6687271	A	C	30.3254	-0.0402	0.0073	4.136e-08	-0.03452	0.0321035	0.282253
107	European	NAFLD	T2DM	rs672271	T	C	29.7521	-0.06	0.011	4.825e-08	-0.0137295	0.0480066	0.774885
108	European	NAFLD	T2DM	rs67232546	T	C	44.0564	0.0531	0.008	2.505e-11	-0.0460785	0.0417388	0.269604
109	European	NAFLD	T2DM	rs6821438	A	G	38.4788	0.0397	0.0064	5.103e-10	-0.027523	0.0304341	0.365812
110	European	NAFLD	T2DM	rs6885132	C	G	49	0.077	0.011	2.488e-12	0.0297868	0.0467716	0.524218
111	European	NAFLD	T2DM	rs6937438	A	G	53.9176	-0.0514	0.007	2.352e-13	-0.00772262	0.0322015	0.810468
112	European	NAFLD	T2DM	rs702634	A	G	53.142	0.0503	0.0069	3.365e-13	0.0584065	0.0316926	0.0653431
113	European	NAFLD	T2DM	rs7178762	T	C	36.5647	-0.0387	0.0064	1.367e-09	-0.00824673	0.0301885	0.784719
114	European	NAFLD	T2DM	rs7240767	T	C	31.7686	-0.0372	0.0066	1.705e-08	0.00666551	0.0305523	0.827299
115	European	NAFLD	T2DM	rs72802358	C	G	112.519	-0.1135	0.0107	2.215e-26	-0.0926343	0.0502888	0.0654681
116	European	NAFLD	T2DM	rs745805	A	T	56.6077	0.0632	0.0084	4.516e-14	0.00501034	0.0416211	0.904182
117	European	NAFLD	T2DM	rs7568172	A	G	37.527	-0.0827	0.0135	9.187e-10	-0.101016	0.0590359	0.0870643
118	European	NAFLD	T2DM	rs7572970	A	G	38.5434	-0.0447	0.0072	6.12e-10	0.0232766	0.0368892	0.52805
119	European	NAFLD	T2DM	rs7633675	T	G	254.59	-0.1085	0.0068	3.206e-57	-0.0655272	0.0322439	0.0421299
120	European	NAFLD	T2DM	rs7667864	A	C	32.0579	-0.0402	0.0071	1.64e-08	-0.0265603	0.0321754	0.409097
121	European	NAFLD	T2DM	rs7669833	A	T	66.7722	-0.0572	0.007	3.524e-16	0.00161113	0.0314236	0.959109
122	European	NAFLD	T2DM	rs76895963	T	G	307.971	0.4826	0.0275	9.124e-69	0.278506	0.0974033	0.00424571
123	European	NAFLD	T2DM	rs7732130	A	G	74.9461	-0.0606	0.007	5.693e-18	0.0231912	0.0353915	0.51229
124	European	NAFLD	T2DM	rs77464186	A	C	132.647	0.1002	0.0087	9.304e-31	0.00318863	0.0350818	0.927579
125	European	NAFLD	T2DM	rs77864822	A	G	34.073	0.0753	0.0129	5.005e-09	0.0748444	0.0516475	0.147299
126	European	NAFLD	T2DM	rs7966976	A	G	85.9627	-0.0751	0.0081	1.217e-20	0.000138309	0.0392806	0.997191
127	European	NAFLD	T2DM	rs8071043	T	C	59.1542	-0.0523	0.0068	1.533e-14	0.000776476	0.0322802	0.980809
128	European	NAFLD	T2DM	rs878521	A	G	69.7451	0.0618	0.0074	9.308e-17	-0.0015347	0.0367824	0.966719
129	European	NAFLD	T2DM	rs9379084	A	G	87.9349	-0.0994	0.0106	5.478e-21	0.0750395	0.0474641	0.113884
130	European	NAFLD	T2DM	rs9665898	T	C	31.1934	-0.0525	0.0094	2.528e-08	0.00258736	0.0409573	0.94963
131	European	NAFLD	T2DM	rs9873519	T	C	33.6038	0.0371	0.0064	6.292e-09	0.0597052	0.0303727	0.0493276
132	East Asian	ALT	T2DM	rs10244051	T	G	58.2049	-0.0679	0.0089	1.741e-14	0.008977	0.004082	0.0278503
133	East Asian	ALT	T2DM	rs10408179	T	C	96.4531	0.0933	0.0095	7.991e-23	0.005621	0.004429	0.2043
134	East Asian	ALT	T2DM	rs10467680	T	C	49.1668	-0.0589	0.0084	2.857e-12	0.002557	0.003864	0.5082
135	East Asian	ALT	T2DM	rs10736116	C	G	35.8711	0.0557	0.0093	1.917e-09	0.002246	0.004037	0.578
136	East Asian	ALT	T2DM	rs10771372	T	C	54.9246	-0.0667	0.009	9.747e-14	0.008844	0.004187	0.0346801
137	East Asian	ALT	T2DM	rs10882098	T	C	224.67	-0.1364	0.0091	3.646e-51	0.002343	0.004168	0.574
138	East Asian	ALT	T2DM	rs113748381	A	G	72.4931	0.1192	0.014	1.857e-17	0.002503	0.00718	0.7274
139	East Asian	ALT	T2DM	rs11651052	A	G	185.018	0.1265	0.0093	2.407e-42	0.001032	0.00413	0.8028
140	East Asian	ALT	T2DM	rs117267808	A	G	32.5485	0.089	0.0156	1.164e-08	-0.003528	0.007121	0.6203
141	East Asian	ALT	T2DM	rs117624659	T	C	50.4976	0.2075	0.0292	1.19e-12	-0.02808	0.01078	0.00915398
142	East Asian	ALT	T2DM	rs11987974	T	C	31.8826	0.0559	0.0099	1.685e-08	0.007386	0.004251	0.0823493
143	East Asian	ALT	T2DM	rs12000501	A	G	41.7803	0.1338	0.0207	9.41e-11	0.002515	0.008113	0.756599
144	East Asian	ALT	T2DM	rs1215468	A	G	83.703	0.086	0.0094	4.866e-20	0.0002239	0.004259	0.9581
145	East Asian	ALT	T2DM	rs12549902	A	G	73.0618	0.0718	0.0084	1.675e-17	0.00212	0.003771	0.5739
146	East Asian	ALT	T2DM	rs12625671	T	C	74.1625	-0.0732	0.0085	1.007e-17	-0.007187	0.003914	0.06633
147	East Asian	ALT	T2DM	rs12698877	A	G	50.2958	-0.0617	0.0087	1.761e-12	-0.002775	0.004085	0.497
148	East Asian	ALT	T2DM	rs13266634	T	C	226.073	-0.1263	0.0084	1.035e-50	0.003594	0.003843	0.3496
149	East Asian	ALT	T2DM	rs13306146	A	G	32.3553	0.0529	0.0093	1.178e-08	0.001383	0.004187	0.7411
150	East Asian	ALT	T2DM	rs142395395	A	G	70.5067	0.2116	0.0252	4.498e-17	-0.001454	0.01	0.8844
151	East Asian	ALT	T2DM	rs1459513	A	C	46.0801	-0.0577	0.0085	1.401e-11	-0.00219	0.003896	0.574
152	East Asian	ALT	T2DM	rs16918226	A	T	39.4579	0.0647	0.0103	3.772e-10	-0.006279	0.004847	0.1952
153	East Asian	ALT	T2DM	rs17168486	T	C	53.8929	0.0624	0.0085	2.706e-13	-0.001675	0.003879	0.6658
154	East Asian	ALT	T2DM	rs185063984	A	G	39.305	-0.1699	0.0271	3.574e-10	0.01664	0.0108	0.1234
155	East Asian	ALT	T2DM	rs2054757	A	G	63.8119	-0.0679	0.0085	1.829e-15	0.003058	0.003778	0.4182
156	East Asian	ALT	T2DM	rs2074314	T	C	102.129	-0.0859	0.0085	8.248e-24	0.007383	0.003908	0.0588396
157	East Asian	ALT	T2DM	rs2292662	T	C	102.81	-0.0872	0.0086	6.222e-24	-0.002427	0.003964	0.5403
158	East Asian	ALT	T2DM	rs243018	C	G	43.388	-0.0606	0.0092	3.896e-11	0.004273	0.004248	0.3145
159	East Asian	ALT	T2DM	rs2583934	T	G	44.4444	0.058	0.0087	3.373e-11	0.0006844	0.003988	0.8637
160	East Asian	ALT	T2DM	rs2796441	A	G	70.4819	-0.0722	0.0086	6.658e-17	0.0006173	0.003892	0.874
161	East Asian	ALT	T2DM	rs28445975	T	G	59.7466	-0.1515	0.0196	1.1e-14	0.007023	0.005747	0.2217
162	East Asian	ALT	T2DM	rs28599782	A	G	37.8341	0.0652	0.0106	9.12e-10	0.009594	0.004632	0.0383204
163	East Asian	ALT	T2DM	rs3012044	A	G	30.7156	-0.046	0.0083	3.315e-08	-0.001133	0.003779	0.764401
164	East Asian	ALT	T2DM	rs340877	A	G	31.8418	0.0474	0.0084	1.9e-08	0.00102	0.003832	0.7902
165	East Asian	ALT	T2DM	rs34091244	T	C	65.2583	0.0929	0.0115	6.192e-16	-0.01177	0.004973	0.01793
166	East Asian	ALT	T2DM	rs34532817	T	C	35.9348	-0.1103	0.0184	2.24e-09	0.008656	0.008381	0.3017
167	East Asian	ALT	T2DM	rs35551980	T	C	36.4965	-0.0586	0.0097	1.516e-09	0.0002961	0.00445	0.9469
168	East Asian	ALT	T2DM	rs3743140	A	G	57.3666	0.0818	0.0108	2.784e-14	-0.003148	0.004256	0.459501
169	East Asian	ALT	T2DM	rs3860593	A	G	37.8445	-0.0689	0.0112	6.987e-10	0.009103	0.005218	0.0810494
170	East Asian	ALT	T2DM	rs4273712	A	G	38.7994	-0.0517	0.0083	5.353e-10	0.0004834	0.00379	0.8985
171	East Asian	ALT	T2DM	rs4886869	A	G	83.7438	-0.0787	0.0086	8.631e-20	0.002325	0.003891	0.5501
172	East Asian	ALT	T2DM	rs55841274	A	G	46.0415	0.1486	0.0219	1.222e-11	-0.01334	0.0078	0.0871104
173	East Asian	ALT	T2DM	rs59318346	A	C	41.4808	-0.0921	0.0143	1.323e-10	0.002326	0.006544	0.722301
174	East Asian	ALT	T2DM	rs6122888	T	C	35.7308	0.0532	0.0089	1.875e-09	-0.003854	0.003882	0.3208
175	East Asian	ALT	T2DM	rs61578857	T	C	122.214	-0.1205	0.0109	1.275e-28	0.007302	0.005027	0.1463
176	East Asian	ALT	T2DM	rs660198	C	G	35.618	-0.0561	0.0094	2.234e-09	-0.000339	0.004271	0.9367
177	East Asian	ALT	T2DM	rs703977	T	G	53.2042	0.062	0.0085	3.83e-13	-0.008824	0.003797	0.0201298
178	East Asian	ALT	T2DM	rs7103836	C	G	63.2789	-0.1408	0.0177	1.853e-15	-0.008163	0.01009	0.4185
179	East Asian	ALT	T2DM	rs7107390	C	G	42.9659	0.1016	0.0155	5.497e-11	0.006458	0.007026	0.358
180	East Asian	ALT	T2DM	rs7163757	T	C	102.605	-0.0861	0.0085	6.5e-24	0.005859	0.00382	0.1251
181	East Asian	ALT	T2DM	rs72501962	A	T	127.864	0.1029	0.0091	7.334e-30	-0.004149	0.004116	0.3134
182	East Asian	ALT	T2DM	rs7250869	T	C	56.8693	0.0641	0.0085	6.031e-14	0.008015	0.003788	0.0343297
183	East Asian	ALT	T2DM	rs72627178	A	G	31.9415	-0.0503	0.0089	1.341e-08	0.0005696	0.003997	0.8867
184	East Asian	ALT	T2DM	rs73085586	A	G	30.9494	-0.0484	0.0087	3.166e-08	0.00733	0.003943	0.0629999
185	East Asian	ALT	T2DM	rs742762	A	C	58.6691	0.072	0.0094	1.659e-14	-0.005855	0.004415	0.1848
186	East Asian	ALT	T2DM	rs74289356	T	C	36	0.0546	0.0091	1.712e-09	-0.005399	0.004075	0.1852
187	East Asian	ALT	T2DM	rs75327047	T	C	31.4315	-0.1054	0.0188	1.938e-08	-0.00781	0.007949	0.3258
188	East Asian	ALT	T2DM	rs7551025	A	G	44.5879	0.0621	0.0093	2.162e-11	-0.009042	0.00411	0.0278099
189	East Asian	ALT	T2DM	rs7739842	T	G	36	-0.0516	0.0086	2.377e-09	-0.006108	0.003946	0.1216
190	East Asian	ALT	T2DM	rs78075808	A	G	40.6519	0.0899	0.0141	1.958e-10	-0.004056	0.00642	0.527499
191	East Asian	ALT	T2DM	rs8038760	A	C	35.7215	0.0514	0.0086	2.738e-09	-0.00124	0.003829	0.746
192	East Asian	ALT	T2DM	rs879882	T	C	46.24	-0.0612	0.009	8.465e-12	-0.001727	0.003839	0.6529
193	East Asian	ALT	T2DM	rs9316706	A	G	32.2415	0.0494	0.0087	1.639e-08	-0.003552	0.004022	0.3772
194	East Asian	ALT	T2DM	rs9379084	A	G	32.7071	-0.0692	0.0121	1.14e-08	0.001333	0.00488	0.784701
195	East Asian	ALT	T2DM	rs9845527	A	T	38.0666	0.0654	0.0106	8.103e-10	-0.01123	0.005002	0.0247503
196	East Asian	ALT	T2DM	rs9948462	T	C	30.3671	0.0518	0.0094	3.361e-08	-0.00248	0.004197	0.5546
197	East Asian	AST	T2DM	rs10244051	T	G	58.2049	-0.0679	0.0089	1.741e-14	0.01182	0.00404	0.003437
198	East Asian	AST	T2DM	rs10408179	T	C	96.4531	0.0933	0.0095	7.991e-23	0.002594	0.004379	0.5536
199	East Asian	AST	T2DM	rs10467680	T	C	49.1668	-0.0589	0.0084	2.857e-12	0.0007032	0.003824	0.8541
200	East Asian	AST	T2DM	rs10736116	C	G	35.8711	0.0557	0.0093	1.917e-09	-0.00232	0.003993	0.5612
201	East Asian	AST	T2DM	rs10771372	T	C	54.9246	-0.0667	0.009	9.747e-14	0.008372	0.004142	0.0432404
202	East Asian	AST	T2DM	rs10882098	T	C	224.67	-0.1364	0.0091	3.646e-51	0.005907	0.004123	0.1519
203	East Asian	AST	T2DM	rs113748381	A	G	72.4931	0.1192	0.014	1.857e-17	-0.0175	0.00711	0.0138201
204	East Asian	AST	T2DM	rs11651052	A	G	185.018	0.1265	0.0093	2.407e-42	-0.005317	0.004086	0.1932
205	East Asian	AST	T2DM	rs117267808	A	G	32.5485	0.089	0.0156	1.164e-08	0.004016	0.007044	0.568499
206	East Asian	AST	T2DM	rs117624659	T	C	50.4976	0.2075	0.0292	1.19e-12	-0.02572	0.01066	0.01583
207	East Asian	AST	T2DM	rs11987974	T	C	31.8826	0.0559	0.0099	1.685e-08	-0.001916	0.004205	0.6486
208	East Asian	AST	T2DM	rs12000501	A	G	41.7803	0.1338	0.0207	9.41e-11	0.00529	0.008029	0.51
209	East Asian	AST	T2DM	rs1215468	A	G	83.703	0.086	0.0094	4.866e-20	-0.001581	0.004212	0.707301
210	East Asian	AST	T2DM	rs12549902	A	G	73.0618	0.0718	0.0084	1.675e-17	0.001496	0.003729	0.688201
211	East Asian	AST	T2DM	rs12625671	T	C	74.1625	-0.0732	0.0085	1.007e-17	-0.003168	0.003872	0.4133
212	East Asian	AST	T2DM	rs12698877	A	G	50.2958	-0.0617	0.0087	1.761e-12	0.005901	0.004041	0.1442
213	East Asian	AST	T2DM	rs13266634	T	C	226.073	-0.1263	0.0084	1.035e-50	0.008757	0.003804	0.02133
214	East Asian	AST	T2DM	rs13306146	A	G	32.3553	0.0529	0.0093	1.178e-08	0.00871	0.004144	0.0355803
215	East Asian	AST	T2DM	rs142395395	A	G	70.5067	0.2116	0.0252	4.498e-17	0.005884	0.009897	0.5521
216	East Asian	AST	T2DM	rs1459513	A	C	46.0801	-0.0577	0.0085	1.401e-11	0.003217	0.003854	0.4038
217	East Asian	AST	T2DM	rs16918226	A	T	39.4579	0.0647	0.0103	3.772e-10	-0.003797	0.004797	0.4286
218	East Asian	AST	T2DM	rs17168486	T	C	53.8929	0.0624	0.0085	2.706e-13	-0.001627	0.003837	0.671399
219	East Asian	AST	T2DM	rs185063984	A	G	39.305	-0.1699	0.0271	3.574e-10	0.005344	0.01068	0.6167
220	East Asian	AST	T2DM	rs2054757	A	G	63.8119	-0.0679	0.0085	1.829e-15	0.00274	0.003737	0.4635
221	East Asian	AST	T2DM	rs2074314	T	C	102.129	-0.0859	0.0085	8.248e-24	0.005418	0.003865	0.161
222	East Asian	AST	T2DM	rs2292662	T	C	102.81	-0.0872	0.0086	6.222e-24	-0.0008515	0.003922	0.8281
223	East Asian	AST	T2DM	rs243018	C	G	43.388	-0.0606	0.0092	3.896e-11	0.004366	0.004204	0.2989
224	East Asian	AST	T2DM	rs2583934	T	G	44.4444	0.058	0.0087	3.373e-11	-0.0002273	0.003946	0.9541
225	East Asian	AST	T2DM	rs2796441	A	G	70.4819	-0.0722	0.0086	6.658e-17	0.002642	0.003849	0.4925
226	East Asian	AST	T2DM	rs28445975	T	G	59.7466	-0.1515	0.0196	1.1e-14	0.004446	0.005684	0.4341
227	East Asian	AST	T2DM	rs28599782	A	G	37.8341	0.0652	0.0106	9.12e-10	0.0006575	0.004583	0.8859
228	East Asian	AST	T2DM	rs3012044	A	G	30.7156	-0.046	0.0083	3.315e-08	0.003228	0.003738	0.3878
229	East Asian	AST	T2DM	rs340877	A	G	31.8418	0.0474	0.0084	1.9e-08	-0.001453	0.00379	0.701501
230	East Asian	AST	T2DM	rs34091244	T	C	65.2583	0.0929	0.0115	6.192e-16	-0.01078	0.00492	0.0284997
231	East Asian	AST	T2DM	rs34532817	T	C	35.9348	-0.1103	0.0184	2.24e-09	0.01214	0.008303	0.1437
232	East Asian	AST	T2DM	rs35551980	T	C	36.4965	-0.0586	0.0097	1.516e-09	0.006585	0.004404	0.1349
233	East Asian	AST	T2DM	rs3743140	A	G	57.3666	0.0818	0.0108	2.784e-14	-0.0009305	0.004211	0.8251
234	East Asian	AST	T2DM	rs3860593	A	G	37.8445	-0.0689	0.0112	6.987e-10	0.003186	0.005164	0.5372
235	East Asian	AST	T2DM	rs4273712	A	G	38.7994	-0.0517	0.0083	5.353e-10	-0.003441	0.003751	0.3589
236	East Asian	AST	T2DM	rs4886869	A	G	83.7438	-0.0787	0.0086	8.631e-20	0.002928	0.003849	0.4469
237	East Asian	AST	T2DM	rs55841274	A	G	46.0415	0.1486	0.0219	1.222e-11	-0.01149	0.007718	0.1364
238	East Asian	AST	T2DM	rs59318346	A	C	41.4808	-0.0921	0.0143	1.323e-10	-0.004196	0.006475	0.516901
239	East Asian	AST	T2DM	rs6122888	T	C	35.7308	0.0532	0.0089	1.875e-09	-0.006325	0.00384	0.0995108
240	East Asian	AST	T2DM	rs61578857	T	C	122.214	-0.1205	0.0109	1.275e-28	-0.0006758	0.004972	0.8919
241	East Asian	AST	T2DM	rs660198	C	G	35.618	-0.0561	0.0094	2.234e-09	-0.00447	0.004226	0.2903
242	East Asian	AST	T2DM	rs703977	T	G	53.2042	0.062	0.0085	3.83e-13	-0.0089	0.003755	0.0177799
243	East Asian	AST	T2DM	rs7103836	C	G	63.2789	-0.1408	0.0177	1.853e-15	0.0108	0.009989	0.2798
244	East Asian	AST	T2DM	rs7107390	C	G	42.9659	0.1016	0.0155	5.497e-11	-0.0001684	0.00696	0.9807
245	East Asian	AST	T2DM	rs7163757	T	C	102.605	-0.0861	0.0085	6.5e-24	0.006553	0.003779	0.0829507
246	East Asian	AST	T2DM	rs72501962	A	T	127.864	0.1029	0.0091	7.334e-30	-0.009234	0.004071	0.0233297
247	East Asian	AST	T2DM	rs7250869	T	C	56.8693	0.0641	0.0085	6.031e-14	0.007841	0.003747	0.0363697
248	East Asian	AST	T2DM	rs72627178	A	G	31.9415	-0.0503	0.0089	1.341e-08	0.003233	0.003953	0.4135
249	East Asian	AST	T2DM	rs73085586	A	G	30.9494	-0.0484	0.0087	3.166e-08	0.003837	0.0039	0.3252
250	East Asian	AST	T2DM	rs742762	A	C	58.6691	0.072	0.0094	1.659e-14	-0.00688	0.004369	0.1153
251	East Asian	AST	T2DM	rs74289356	T	C	36	0.0546	0.0091	1.712e-09	-0.006149	0.00403	0.127
252	East Asian	AST	T2DM	rs75327047	T	C	31.4315	-0.1054	0.0188	1.938e-08	-0.003154	0.007872	0.6887
253	East Asian	AST	T2DM	rs7551025	A	G	44.5879	0.0621	0.0093	2.162e-11	-8.907e-05	0.004066	0.9825
254	East Asian	AST	T2DM	rs7739842	T	G	36	-0.0516	0.0086	2.377e-09	-0.003477	0.003905	0.3732
255	East Asian	AST	T2DM	rs78075808	A	G	40.6519	0.0899	0.0141	1.958e-10	3.895e-05	0.006348	0.9951
256	East Asian	AST	T2DM	rs79747549	A	G	37.2804	-0.0635	0.0104	1.165e-09	0.002691	0.004872	0.5807
257	East Asian	AST	T2DM	rs8038760	A	C	35.7215	0.0514	0.0086	2.738e-09	0.007044	0.003787	0.0629202
258	East Asian	AST	T2DM	rs879882	T	C	46.24	-0.0612	0.009	8.465e-12	-0.005548	0.003797	0.144
259	East Asian	AST	T2DM	rs9316706	A	G	32.2415	0.0494	0.0087	1.639e-08	-0.002185	0.003981	0.5831
260	East Asian	AST	T2DM	rs9379084	A	G	32.7071	-0.0692	0.0121	1.14e-08	0.001709	0.004825	0.723099
261	East Asian	AST	T2DM	rs9845527	A	T	38.0666	0.0654	0.0106	8.103e-10	-0.00121	0.00495	0.8069
262	East Asian	AST	T2DM	rs9948462	T	C	30.3671	0.0518	0.0094	3.361e-08	0.003439	0.004149	0.4071
SNPs,Single-nucleotide polymorphisms;T2DM, Type 2 diabetes mellitus;NAFLD,Non-alcoholic fatty liver disease;ALT,Alanine aminotransferase;AST,Aspartate aminotransferase

## Sheet: Table S2
Table S2 The detailed information of SNPs chosen for instrumental variables of between T2DM and hepatocellular carcinoma
id	population	outcome	Exposure	SNP	effect_allele.exposure	other_allele.exposure	F-statistic	beta.exposure	se.exposure	pval.exposure	beta.outcome	se.outcome	pval.outcome
1	European	hepatocellular carcinoma	T2DM	rs1007090	T	C	41.8685	-0.044	0.0068	1.012e-10	0.0789845	0.075588	0.296053
2	European	hepatocellular carcinoma	T2DM	rs10097617	T	C	57.9026	0.0487	0.0064	2.439e-14	0.157409	0.0670324	0.0188612
3	European	hepatocellular carcinoma	T2DM	rs10406431	A	G	86.0613	0.0603	0.0065	1.557e-20	0.0190633	0.0673875	0.777261
4	European	hepatocellular carcinoma	T2DM	rs10419627	A	G	43.9671	0.0431	0.0065	3.15e-11	-0.0092255	0.0717273	0.897659
5	European	hepatocellular carcinoma	T2DM	rs10516495	A	T	36.699	-0.0418	0.0069	1.458e-09	-0.0268953	0.0699082	0.700443
6	European	hepatocellular carcinoma	T2DM	rs1061810	A	C	51.4294	0.0502	0.007	8.305e-13	-0.160337	0.0733825	0.0288928
7	European	hepatocellular carcinoma	T2DM	rs10750397	A	G	30.7947	0.0394	0.0071	3.132e-08	0.0988509	0.0702884	0.159617
8	European	hepatocellular carcinoma	T2DM	rs10811660	A	G	345.268	-0.1598	0.0086	2.541e-77	-0.00988036	0.0961439	0.918148
9	European	hepatocellular carcinoma	T2DM	rs10830963	C	G	202.361	-0.101	0.0071	1.121e-45	0.112289	0.0696178	0.106758
10	European	hepatocellular carcinoma	T2DM	rs10882099	T	C	283.793	0.1095	0.0065	7.726e-64	0.0070234	0.0671539	0.916704
11	European	hepatocellular carcinoma	T2DM	rs10974438	A	C	58.8541	-0.0514	0.0067	1.713e-14	-0.144175	0.0692087	0.037234
12	European	hepatocellular carcinoma	T2DM	rs11048456	T	C	39.76	-0.0454	0.0072	3.295e-10	-0.0733624	0.0739577	0.321222
13	European	hepatocellular carcinoma	T2DM	rs11063029	T	C	38.656	0.0858	0.0138	5.364e-10	0.0364635	0.114687	0.750532
14	European	hepatocellular carcinoma	T2DM	rs11063069	A	G	50.2484	-0.056	0.0079	9.941e-13	0.0716214	0.0809976	0.376567
15	European	hepatocellular carcinoma	T2DM	rs11257655	T	C	124.453	0.0859	0.0077	1.455e-28	-0.00971955	0.0763014	0.898637
16	European	hepatocellular carcinoma	T2DM	rs1127215	T	C	57.0606	-0.0491	0.0065	3.918e-14	-0.123344	0.0701563	0.0787263
17	European	hepatocellular carcinoma	T2DM	rs11496066	T	C	37.4603	0.0508	0.0083	8.171e-10	0.0758	0.0863383	0.379976
18	European	hepatocellular carcinoma	T2DM	rs115505614	T	C	123.672	0.1657	0.0149	7.58e-29	-0.129452	0.141312	0.359629
19	European	hepatocellular carcinoma	T2DM	rs116425039	A	G	61.0913	-0.272	0.0348	5.084e-15	0.299521	0.233025	0.198668
20	European	hepatocellular carcinoma	T2DM	rs11680058	A	G	31.2094	0.0581	0.0104	2.081e-08	-0.0753662	0.112155	0.501596
21	European	hepatocellular carcinoma	T2DM	rs11688682	C	G	58.442	-0.0581	0.0076	2.928e-14	-0.109106	0.0786919	0.165596
22	European	hepatocellular carcinoma	T2DM	rs11699802	T	C	46.4495	-0.0443	0.0065	8.838e-12	0.0422373	0.0671763	0.529511
23	European	hepatocellular carcinoma	T2DM	rs11708067	A	G	131.207	0.0882	0.0077	5.046e-30	-0.0850187	0.089546	0.342396
24	European	hepatocellular carcinoma	T2DM	rs11709077	A	G	114.954	-0.104	0.0097	1.255e-26	-0.0465104	0.0890239	0.601358
25	European	hepatocellular carcinoma	T2DM	rs11759026	A	G	77.44	-0.066	0.0075	2.042e-18	0.057805	0.0770526	0.453132
26	European	hepatocellular carcinoma	T2DM	rs11842871	T	G	30.0244	-0.04	0.0073	4.825e-08	-0.0836656	0.0717923	0.243864
27	European	hepatocellular carcinoma	T2DM	rs11856307	A	C	52.284	0.047	0.0065	4.481e-13	-0.050183	0.0670337	0.454084
28	European	hepatocellular carcinoma	T2DM	rs11958808	C	G	37.284	0.0403	0.0066	9.992e-10	0.0887722	0.0684782	0.194853
29	European	hepatocellular carcinoma	T2DM	rs12001437	T	C	37.0992	-0.0402	0.0066	1.099e-09	0.128407	0.0701699	0.0672589
30	European	hepatocellular carcinoma	T2DM	rs12140153	T	G	32.5809	-0.0645	0.0113	1.17e-08	-0.0850427	0.125861	0.499241
31	European	hepatocellular carcinoma	T2DM	rs12680692	A	T	33.8363	0.0413	0.0071	6.602e-09	-0.064359	0.0695279	0.354625
32	European	hepatocellular carcinoma	T2DM	rs12719778	T	C	34.3576	0.0381	0.0065	4.38e-09	0.0196647	0.0675237	0.770879
33	European	hepatocellular carcinoma	T2DM	rs12910361	A	G	135.224	-0.0814	0.007	3.951e-31	-0.147883	0.0715896	0.0388562
34	European	hepatocellular carcinoma	T2DM	rs13022337	A	G	34.7832	-0.0519	0.0088	3.611e-09	-0.0701326	0.0892912	0.432197
35	European	hepatocellular carcinoma	T2DM	rs13130484	T	C	42.153	0.0435	0.0067	8.492e-11	-0.0143171	0.0673037	0.831543
36	European	hepatocellular carcinoma	T2DM	rs13330951	A	G	31.8167	0.0361	0.0064	1.584e-08	0.128717	0.0669591	0.0545645
37	European	hepatocellular carcinoma	T2DM	rs13385171	T	C	30.1654	0.0357	0.0065	3.81e-08	-0.0039673	0.0698808	0.954727
38	European	hepatocellular carcinoma	T2DM	rs13389219	T	C	86.6331	-0.0605	0.0065	1.165e-20	-0.0651941	0.0701056	0.352402
39	European	hepatocellular carcinoma	T2DM	rs1359790	A	G	132.412	-0.0817	0.0071	1.76e-30	0.0503863	0.0732602	0.491597
40	European	hepatocellular carcinoma	T2DM	rs1381937	A	C	47.6963	0.0442	0.0064	4.501e-12	-0.0454725	0.0682348	0.505147
41	European	hepatocellular carcinoma	T2DM	rs139688524	T	C	64.8174	0.1739	0.0216	7.468e-16	0.0941029	0.275494	0.732668
42	European	hepatocellular carcinoma	T2DM	rs1412234	T	C	33.4016	-0.0393	0.0068	7.713e-09	0.048433	0.06892	0.482216
43	European	hepatocellular carcinoma	T2DM	rs141521721	A	C	32.0758	0.1212	0.0214	1.392e-08	0.285282	0.365874	0.435551
44	European	hepatocellular carcinoma	T2DM	rs1426371	A	G	50.1574	-0.0517	0.0073	1.738e-12	-0.111147	0.0711773	0.118395
45	European	hepatocellular carcinoma	T2DM	rs1431841	T	G	31.0408	0.0429	0.0077	3.078e-08	0.0333611	0.0745171	0.654372
46	European	hepatocellular carcinoma	T2DM	rs145678014	T	G	41.3378	-0.1048	0.0163	1.397e-10	0.208758	0.211573	0.323793
47	European	hepatocellular carcinoma	T2DM	rs1468906	A	G	33.5362	0.0388	0.0067	7.029e-09	-0.125818	0.0681778	0.0649741
48	European	hepatocellular carcinoma	T2DM	rs1493694	T	C	61.5148	0.08	0.0102	3.353e-15	-0.0178304	0.0979346	0.855532
49	European	hepatocellular carcinoma	T2DM	rs1496653	A	G	70.858	0.0665	0.0079	2.487e-17	0.0393299	0.0726529	0.588273
50	European	hepatocellular carcinoma	T2DM	rs1517037	T	C	30.25	-0.0451	0.0082	3.345e-08	-0.0608322	0.0752349	0.418767
51	European	hepatocellular carcinoma	T2DM	rs1561927	T	C	34.0278	-0.042	0.0072	6.115e-09	0.112222	0.0758625	0.139066
52	European	hepatocellular carcinoma	T2DM	rs1562396	A	G	64.6975	-0.0555	0.0069	9.635e-16	-0.0787735	0.0729419	0.280165
53	European	hepatocellular carcinoma	T2DM	rs1573090	T	G	49.6483	0.0458	0.0065	1.722e-12	-0.00577005	0.0670248	0.931396
54	European	hepatocellular carcinoma	T2DM	rs1665901	A	T	34.2569	0.0398	0.0068	4.973e-09	0.111172	0.0682529	0.10335
55	European	hepatocellular carcinoma	T2DM	rs17030845	T	C	121.612	-0.1191	0.0108	2.349e-28	0.21982	0.145485	0.130802
56	European	hepatocellular carcinoma	T2DM	rs1705263	A	C	57.1914	-0.0484	0.0064	3.507e-14	-0.0538368	0.0670238	0.421831
57	European	hepatocellular carcinoma	T2DM	rs1708302	T	C	201.729	-0.0909	0.0064	5.769e-46	0.091827	0.0673222	0.17257
58	European	hepatocellular carcinoma	T2DM	rs17122772	C	G	30.8963	-0.0428	0.0077	3.313e-08	0.100122	0.0944295	0.289015
59	European	hepatocellular carcinoma	T2DM	rs17168486	T	C	65.5515	0.0672	0.0083	4.5e-16	0.0037002	0.0841174	0.964914
60	European	hepatocellular carcinoma	T2DM	rs17522122	T	G	30.9414	0.0356	0.0064	2.49e-08	0.0627353	0.0676782	0.353945
61	European	hepatocellular carcinoma	T2DM	rs17744783	A	T	31.3818	0.0577	0.0103	1.873e-08	0.0767771	0.129705	0.553893
62	European	hepatocellular carcinoma	T2DM	rs17772814	A	G	35.617	-0.0746	0.0125	2.133e-09	0.0718271	0.112783	0.524217
63	European	hepatocellular carcinoma	T2DM	rs17791513	A	G	59.2433	0.1016	0.0132	1.346e-14	0.00714621	0.10402	0.945228
64	European	hepatocellular carcinoma	T2DM	rs1783541	T	C	56.3426	0.0608	0.0081	4.647e-14	0.26315	0.116071	0.0233808
65	European	hepatocellular carcinoma	T2DM	rs1800961	T	C	83.8009	0.1602	0.0175	5.095e-20	0.379527	0.158472	0.0166242
66	European	hepatocellular carcinoma	T2DM	rs2023681	A	G	51.5899	-0.0826	0.0115	7.399e-13	0.169353	0.120909	0.161316
67	European	hepatocellular carcinoma	T2DM	rs2062213	C	G	38.3367	-0.0743	0.012	6.799e-10	0.118394	0.132198	0.370478
68	European	hepatocellular carcinoma	T2DM	rs2080385	T	G	55.4421	-0.0551	0.0074	1.244e-13	0.0986657	0.0798534	0.216613
69	European	hepatocellular carcinoma	T2DM	rs2107133	A	G	43.9419	0.0643	0.0097	4.017e-11	-0.0529333	0.120288	0.659897
70	European	hepatocellular carcinoma	T2DM	rs2215383	T	C	100.313	-0.0641	0.0064	1.056e-23	0.0596121	0.067147	0.374656
71	European	hepatocellular carcinoma	T2DM	rs2237895	A	C	182.659	-0.0892	0.0066	1.147e-41	-0.0937484	0.0674151	0.164342
72	European	hepatocellular carcinoma	T2DM	rs2258238	A	T	92.5952	-0.102	0.0106	5.139e-22	-0.0550378	0.123948	0.657016
73	European	hepatocellular carcinoma	T2DM	rs2277536	T	C	37.5594	-0.0429	0.007	9.631e-10	-0.0709019	0.0734071	0.334108
74	European	hepatocellular carcinoma	T2DM	rs2290202	T	G	52.405	0.0666	0.0092	4.892e-13	0.0521474	0.0923127	0.572142
75	European	hepatocellular carcinoma	T2DM	rs2292662	T	C	53.7222	-0.0645	0.0088	2.239e-13	-0.00258477	0.0807748	0.974472
76	European	hepatocellular carcinoma	T2DM	rs231360	T	C	73.9087	0.0576	0.0067	8.269e-18	-0.163952	0.0675289	0.0151876
77	European	hepatocellular carcinoma	T2DM	rs2351707	T	C	84.64	-0.0644	0.007	4.301e-20	0.0809563	0.0775076	0.296256
78	European	hepatocellular carcinoma	T2DM	rs2383205	A	G	67.24	-0.0533	0.0065	2.199e-16	0.0528766	0.0687469	0.441805
79	European	hepatocellular carcinoma	T2DM	rs243019	T	C	84.4102	-0.0588	0.0064	3.372e-20	0.0255128	0.0671952	0.704181
80	European	hepatocellular carcinoma	T2DM	rs2767036	A	C	30.8818	-0.0389	0.007	2.936e-08	-0.0100625	0.0721676	0.889109
81	European	hepatocellular carcinoma	T2DM	rs2796441	A	G	107.521	-0.0674	0.0065	2.972e-25	-0.0901811	0.0676009	0.182196
82	European	hepatocellular carcinoma	T2DM	rs2812545	A	G	40.3714	0.0413	0.0065	1.99e-10	0.0171257	0.0673611	0.799312
83	European	hepatocellular carcinoma	T2DM	rs2820441	A	C	64.9309	0.0556	0.0069	8.562e-16	0.184685	0.0717825	0.0100867
84	European	hepatocellular carcinoma	T2DM	rs28533815	T	C	87.4225	-0.0748	0.008	5.452e-21	-0.0422802	0.072455	0.559532
85	European	hepatocellular carcinoma	T2DM	rs2925979	T	C	60.84	0.0546	0.007	7.068e-15	0.0562788	0.0717115	0.432574
86	European	hepatocellular carcinoma	T2DM	rs2972144	A	G	190.524	-0.0911	0.0066	2.192e-43	-0.123559	0.069594	0.0758281
87	European	hepatocellular carcinoma	T2DM	rs3019208	A	G	34.085	0.0397	0.0068	5.431e-09	-0.0358005	0.0744201	0.630475
88	European	hepatocellular carcinoma	T2DM	rs3094682	A	C	56.9841	-0.0619	0.0082	3.469e-14	-0.0288106	0.0870362	0.740629
89	European	hepatocellular carcinoma	T2DM	rs320369	A	G	29.9273	0.0372	0.0068	4.602e-08	-0.0109984	0.0694788	0.874221
90	European	hepatocellular carcinoma	T2DM	rs329122	A	G	31.7056	0.0366	0.0065	1.719e-08	-0.0705905	0.0675271	0.295854
91	European	hepatocellular carcinoma	T2DM	rs340874	T	C	108.801	-0.0678	0.0065	1.555e-25	-0.0274535	0.0674845	0.684146
92	European	hepatocellular carcinoma	T2DM	rs34715063	T	C	60.8085	-0.0772	0.0099	8.403e-15	0.0163078	0.109309	0.881403
93	European	hepatocellular carcinoma	T2DM	rs348330	A	G	53.9238	-0.0492	0.0067	2.1e-13	0.0334766	0.0701409	0.633165
94	European	hepatocellular carcinoma	T2DM	rs34990153	A	G	53.6275	0.0476	0.0065	2.257e-13	-0.0649697	0.0718966	0.366179
95	European	hepatocellular carcinoma	T2DM	rs35011184	A	G	1415.77	0.2822	0.0075	1e-200	0.140863	0.0900214	0.117635
96	European	hepatocellular carcinoma	T2DM	rs35318451	A	G	46.6294	0.0478	0.007	9.498e-12	-0.0590218	0.0704408	0.402092
97	European	hepatocellular carcinoma	T2DM	rs35777422	A	G	32.337	-0.0381	0.0067	1.302e-08	0.0587241	0.0674753	0.384134
98	European	hepatocellular carcinoma	T2DM	rs35895680	A	C	64.4646	-0.0554	0.0069	1.084e-15	-0.00865564	0.072685	0.905208
99	European	hepatocellular carcinoma	T2DM	rs36138276	A	G	42.6449	-0.0431	0.0066	6.403e-11	0.0769361	0.0674424	0.253966
100	European	hepatocellular carcinoma	T2DM	rs3768321	T	G	110.25	0.084	0.008	4.753e-26	0.0732298	0.0909441	0.420694
101	European	hepatocellular carcinoma	T2DM	rs3783394	A	G	32.1675	-0.038	0.0067	1.421e-08	0.0134975	0.0727118	0.852735
102	European	hepatocellular carcinoma	T2DM	rs3786900	A	G	36.3341	0.0434	0.0072	1.886e-09	-0.101575	0.0820338	0.215638
103	European	hepatocellular carcinoma	T2DM	rs3798519	A	C	56.4331	-0.0616	0.0082	4.602e-14	-0.0696886	0.0815759	0.392951
104	European	hepatocellular carcinoma	T2DM	rs3802177	A	G	243.631	-0.1077	0.0069	9.163e-55	0.144225	0.0691511	0.0370109
105	European	hepatocellular carcinoma	T2DM	rs4368494	A	G	59.5102	-0.054	0.007	1.385e-14	-0.0518974	0.0735766	0.480591
106	European	hepatocellular carcinoma	T2DM	rs459193	A	G	97.8202	-0.0722	0.0073	6.783e-23	-0.0290341	0.0717198	0.685605
107	European	hepatocellular carcinoma	T2DM	rs4686471	T	C	84.8632	-0.0608	0.0066	3.045e-20	-0.132743	0.0689191	0.0540954
108	European	hepatocellular carcinoma	T2DM	rs4688760	T	C	36	0.042	0.007	2.136e-09	0.0331129	0.0709694	0.640801
109	European	hepatocellular carcinoma	T2DM	rs4709746	T	C	34.8838	-0.0567	0.0096	3.951e-09	-0.137999	0.120879	0.253612
110	European	hepatocellular carcinoma	T2DM	rs474513	A	G	38.8674	0.0399	0.0064	4.178e-10	-0.0176601	0.0669172	0.79185
111	European	hepatocellular carcinoma	T2DM	rs4804833	A	G	52.8926	0.048	0.0066	3.417e-13	-0.0954038	0.069041	0.16702
112	European	hepatocellular carcinoma	T2DM	rs4812034	T	G	42.25	0.0416	0.0064	7.347e-11	-0.116188	0.0695764	0.0949314
113	European	hepatocellular carcinoma	T2DM	rs4865436	C	G	42.6844	-0.049	0.0075	8.037e-11	0.0530003	0.0721911	0.462847
114	European	hepatocellular carcinoma	T2DM	rs490689	A	G	46.0702	0.0543	0.008	8.863e-12	0.104228	0.0864052	0.227715
115	European	hepatocellular carcinoma	T2DM	rs4925109	A	G	47.59	0.0476	0.0069	5.65e-12	-0.0704647	0.0719303	0.327271
116	European	hepatocellular carcinoma	T2DM	rs4929965	A	G	96.5017	0.0668	0.0068	9.669e-23	0.0968798	0.0704099	0.16884
117	European	hepatocellular carcinoma	T2DM	rs4977213	T	C	53.9905	-0.0507	0.0069	2.187e-13	-0.0769766	0.0757784	0.309719
118	European	hepatocellular carcinoma	T2DM	rs505922	T	C	48.3843	-0.0473	0.0068	3.65e-12	-0.0982284	0.0674108	0.145071
119	European	hepatocellular carcinoma	T2DM	rs508419	A	G	116.928	-0.0811	0.0075	5.433e-27	0.0470959	0.0830999	0.570892
120	European	hepatocellular carcinoma	T2DM	rs5215	T	C	114.425	-0.0706	0.0066	9.848e-27	-0.0740957	0.0670325	0.268999
121	European	hepatocellular carcinoma	T2DM	rs55653563	A	C	36.5017	0.0435	0.0072	1.731e-09	0.037168	0.0776726	0.632278
122	European	hepatocellular carcinoma	T2DM	rs55872725	T	C	352.284	0.122	0.0065	8.509e-79	0.137	0.0674522	0.0422484
123	European	hepatocellular carcinoma	T2DM	rs56187241	T	C	41.7135	0.1014	0.0157	1.072e-10	0.0831168	0.153462	0.588085
124	European	hepatocellular carcinoma	T2DM	rs56348580	C	G	79.9599	-0.0617	0.0069	4.313e-19	0.0602931	0.0741167	0.415937
125	European	hepatocellular carcinoma	T2DM	rs5758223	A	G	31.8986	0.0401	0.0071	1.779e-08	0.144216	0.0731761	0.0487461
126	European	hepatocellular carcinoma	T2DM	rs576674	A	G	39.1352	-0.0538	0.0086	3.697e-10	-0.171368	0.113645	0.131574
127	European	hepatocellular carcinoma	T2DM	rs58432198	T	C	38.1276	-0.0636	0.0103	5.707e-10	0.081357	0.136573	0.551372
128	European	hepatocellular carcinoma	T2DM	rs58642235	T	C	36.2558	-0.0566	0.0094	1.896e-09	-0.156736	0.0995295	0.11531
129	European	hepatocellular carcinoma	T2DM	rs59147390	T	C	38.0865	0.0648	0.0105	6.056e-10	-0.0873168	0.115152	0.448286
130	European	hepatocellular carcinoma	T2DM	rs601945	A	G	97.4582	-0.0849	0.0086	4.662e-23	-0.1468	0.0939399	0.118124
131	European	hepatocellular carcinoma	T2DM	rs61676547	C	G	42.0096	0.0525	0.0081	7.417e-11	0.0398359	0.0780514	0.609785
132	European	hepatocellular carcinoma	T2DM	rs62107261	T	C	40.0587	0.1019	0.0161	2.621e-10	0.369764	0.233515	0.113315
133	European	hepatocellular carcinoma	T2DM	rs62271373	A	T	37.5156	0.0882	0.0144	1.033e-09	-0.121627	0.165236	0.46168
134	European	hepatocellular carcinoma	T2DM	rs62563593	A	G	36.7422	-0.0394	0.0065	1.284e-09	-0.083937	0.0705452	0.234112
135	European	hepatocellular carcinoma	T2DM	rs6444809	T	C	32.1111	0.0544	0.0096	1.628e-08	0.00705277	0.0978455	0.942538
136	European	hepatocellular carcinoma	T2DM	rs6459737	A	G	75.716	-0.0583	0.0067	3.311e-18	-0.0593812	0.0720069	0.409564
137	European	hepatocellular carcinoma	T2DM	rs6545714	A	G	31.1879	-0.0363	0.0065	2.246e-08	0.00364005	0.0681586	0.957409
138	European	hepatocellular carcinoma	T2DM	rs6600191	T	C	47.6912	0.0587	0.0085	4.471e-12	0.0908792	0.103056	0.377862
139	European	hepatocellular carcinoma	T2DM	rs6687271	A	C	30.3254	-0.0402	0.0073	4.136e-08	0.018819	0.0723521	0.794784
140	European	hepatocellular carcinoma	T2DM	rs672271	T	C	29.7521	-0.06	0.011	4.825e-08	0.14444	0.107594	0.179449
141	European	hepatocellular carcinoma	T2DM	rs67232546	T	C	44.0564	0.0531	0.008	2.505e-11	0.125259	0.0945209	0.185105
142	European	hepatocellular carcinoma	T2DM	rs6821438	A	G	38.4788	0.0397	0.0064	5.103e-10	-0.0201138	0.0681347	0.767837
143	European	hepatocellular carcinoma	T2DM	rs6885132	C	G	49	0.077	0.011	2.488e-12	-0.000764803	0.104296	0.994149
144	European	hepatocellular carcinoma	T2DM	rs6937438	A	G	53.9176	-0.0514	0.007	2.352e-13	0.0638289	0.0722989	0.377318
145	European	hepatocellular carcinoma	T2DM	rs702634	A	G	53.142	0.0503	0.0069	3.365e-13	0.0747168	0.0712418	0.294281
146	European	hepatocellular carcinoma	T2DM	rs7178762	T	C	36.5647	-0.0387	0.0064	1.367e-09	-0.0191601	0.0677442	0.777308
147	European	hepatocellular carcinoma	T2DM	rs7240767	T	C	31.7686	-0.0372	0.0066	1.705e-08	-0.0875499	0.0685044	0.201243
148	European	hepatocellular carcinoma	T2DM	rs72802358	C	G	112.519	-0.1135	0.0107	2.215e-26	-0.0568995	0.11328	0.615463
149	European	hepatocellular carcinoma	T2DM	rs745805	A	T	56.6077	0.0632	0.0084	4.516e-14	0.162313	0.0938174	0.0836142
150	European	hepatocellular carcinoma	T2DM	rs7568172	A	G	37.527	-0.0827	0.0135	9.187e-10	-0.111317	0.132803	0.40191
151	European	hepatocellular carcinoma	T2DM	rs7572970	A	G	38.5434	-0.0447	0.0072	6.12e-10	0.0113005	0.0827315	0.891353
152	European	hepatocellular carcinoma	T2DM	rs7633675	T	G	254.59	-0.1085	0.0068	3.206e-57	-0.0770545	0.0727454	0.289493
153	European	hepatocellular carcinoma	T2DM	rs7667864	A	C	32.0579	-0.0402	0.0071	1.64e-08	0.0287003	0.0724239	0.691896
154	European	hepatocellular carcinoma	T2DM	rs7669833	A	T	66.7722	-0.0572	0.007	3.524e-16	0.0554034	0.0705792	0.432465
155	European	hepatocellular carcinoma	T2DM	rs76895963	T	G	307.971	0.4826	0.0275	9.124e-69	0.210483	0.201108	0.295275
156	European	hepatocellular carcinoma	T2DM	rs7732130	A	G	74.9461	-0.0606	0.007	5.693e-18	-0.0985738	0.0796278	0.215741
157	European	hepatocellular carcinoma	T2DM	rs77464186	A	C	132.647	0.1002	0.0087	9.304e-31	0.0882165	0.0794399	0.266792
158	European	hepatocellular carcinoma	T2DM	rs77864822	A	G	34.073	0.0753	0.0129	5.005e-09	-0.169587	0.116209	0.144476
159	European	hepatocellular carcinoma	T2DM	rs7966976	A	G	85.9627	-0.0751	0.0081	1.217e-20	-0.0349294	0.088136	0.691874
160	European	hepatocellular carcinoma	T2DM	rs8008910	A	G	53.1364	0.0554	0.0076	4.223e-13	0.160128	0.0777246	0.0393795
161	European	hepatocellular carcinoma	T2DM	rs8071043	T	C	59.1542	-0.0523	0.0068	1.533e-14	-0.0354771	0.0720927	0.622646
162	European	hepatocellular carcinoma	T2DM	rs8097210	T	G	55.6267	-0.0537	0.0072	1.061e-13	-0.0368928	0.0842703	0.661538
163	European	hepatocellular carcinoma	T2DM	rs8192675	T	C	88.6288	0.0659	0.007	5.772e-21	0.0467864	0.0750391	0.53296
164	European	hepatocellular carcinoma	T2DM	rs878521	A	G	69.7451	0.0618	0.0074	9.308e-17	0.0189286	0.0826371	0.818825
165	European	hepatocellular carcinoma	T2DM	rs9304665	A	T	30.25	0.0418	0.0076	4.529e-08	-0.00316897	0.0744314	0.96604
166	European	hepatocellular carcinoma	T2DM	rs9368222	A	C	377.235	0.1379	0.0071	1.42e-83	-0.032642	0.0709895	0.64565
167	European	hepatocellular carcinoma	T2DM	rs9379084	A	G	87.9349	-0.0994	0.0106	5.478e-21	0.118497	0.107516	0.270407
168	European	hepatocellular carcinoma	T2DM	rs9665898	T	C	31.1934	-0.0525	0.0094	2.528e-08	0.0849934	0.0920026	0.355582
169	European	hepatocellular carcinoma	T2DM	rs9873519	T	C	33.6038	0.0371	0.0064	6.292e-09	-0.0384121	0.068238	0.573494
170	East Asian	hepatocellular carcinoma	T2DM	rs10244051	T	G	58.2049	-0.0679	0.0089	1.741e-14	-0.0295372	0.0356819	0.407788
171	East Asian	hepatocellular carcinoma	T2DM	rs10408179	T	C	96.4531	0.0933	0.0095	7.991e-23	-0.0946403	0.0401275	0.0183493
172	East Asian	hepatocellular carcinoma	T2DM	rs10467680	T	C	49.1668	-0.0589	0.0084	2.857e-12	0.0432817	0.0338311	0.200775
173	East Asian	hepatocellular carcinoma	T2DM	rs10736116	C	G	35.8711	0.0557	0.0093	1.917e-09	0.0178483	0.0352378	0.612497
174	East Asian	hepatocellular carcinoma	T2DM	rs10771372	T	C	54.9246	-0.0667	0.009	9.747e-14	0.00364632	0.0364502	0.920316
175	East Asian	hepatocellular carcinoma	T2DM	rs10882098	T	C	224.67	-0.1364	0.0091	3.646e-51	0.0363832	0.0364869	0.318688
176	East Asian	hepatocellular carcinoma	T2DM	rs10965246	T	C	495.839	0.1915	0.0086	9.34e-109	0.0406104	0.0333943	0.223951
177	East Asian	hepatocellular carcinoma	T2DM	rs11030104	A	G	35.424	0.0494	0.0083	2.989e-09	0.00939165	0.0334941	0.779173
178	East Asian	hepatocellular carcinoma	T2DM	rs11257655	T	C	213.582	0.1213	0.0083	4.6e-48	-0.0102093	0.0353401	0.772668
179	East Asian	hepatocellular carcinoma	T2DM	rs113748381	A	G	72.4931	0.1192	0.014	1.857e-17	-0.0340714	0.0625791	0.58613
180	East Asian	hepatocellular carcinoma	T2DM	rs11651052	A	G	185.018	0.1265	0.0093	2.407e-42	0.0527311	0.0362444	0.145704
181	East Asian	hepatocellular carcinoma	T2DM	rs117267808	A	G	32.5485	0.089	0.0156	1.164e-08	0.0417124	0.0615949	0.498276
182	East Asian	hepatocellular carcinoma	T2DM	rs117624659	T	C	50.4976	0.2075	0.0292	1.19e-12	0.12669	0.115895	0.27433
183	East Asian	hepatocellular carcinoma	T2DM	rs118012224	T	C	63.5532	0.114	0.0143	1.834e-15	0.0551692	0.0539594	0.306582
184	East Asian	hepatocellular carcinoma	T2DM	rs11987974	T	C	31.8826	0.0559	0.0099	1.685e-08	-0.0342678	0.0371599	0.35644
185	East Asian	hepatocellular carcinoma	T2DM	rs12000501	A	G	41.7803	0.1338	0.0207	9.41e-11	-0.016387	0.0659415	0.803741
186	East Asian	hepatocellular carcinoma	T2DM	rs1215468	A	G	83.703	0.086	0.0094	4.866e-20	-0.0423149	0.0369984	0.25275
187	East Asian	hepatocellular carcinoma	T2DM	rs12549902	A	G	73.0618	0.0718	0.0084	1.675e-17	0.00855936	0.0329306	0.794925
188	East Asian	hepatocellular carcinoma	T2DM	rs12625671	T	C	74.1625	-0.0732	0.0085	1.007e-17	0.00626373	0.0341836	0.854611
189	East Asian	hepatocellular carcinoma	T2DM	rs12669223	A	G	175.518	0.1974	0.0149	2.967e-40	0.0214909	0.0535896	0.6884
190	East Asian	hepatocellular carcinoma	T2DM	rs12698877	A	G	50.2958	-0.0617	0.0087	1.761e-12	-0.0273316	0.0354472	0.440677
191	East Asian	hepatocellular carcinoma	T2DM	rs12712928	C	G	50.2665	0.0631	0.0089	1.031e-12	0.0256392	0.0346962	0.459929
192	East Asian	hepatocellular carcinoma	T2DM	rs13266634	T	C	226.073	-0.1263	0.0084	1.035e-50	0.0843676	0.0335501	0.0119143
193	East Asian	hepatocellular carcinoma	T2DM	rs13306146	A	G	32.3553	0.0529	0.0093	1.178e-08	-0.00885683	0.0369183	0.810405
194	East Asian	hepatocellular carcinoma	T2DM	rs142395395	A	G	70.5067	0.2116	0.0252	4.498e-17	-0.0420622	0.110064	0.702341
195	East Asian	hepatocellular carcinoma	T2DM	rs1459513	A	C	46.0801	-0.0577	0.0085	1.401e-11	0.0170556	0.0342926	0.618938
196	East Asian	hepatocellular carcinoma	T2DM	rs16918226	A	T	39.4579	0.0647	0.0103	3.772e-10	0.0246179	0.0421734	0.559402
197	East Asian	hepatocellular carcinoma	T2DM	rs17168486	T	C	53.8929	0.0624	0.0085	2.706e-13	-0.00738098	0.0337592	0.826934
198	East Asian	hepatocellular carcinoma	T2DM	rs185063984	A	G	39.305	-0.1699	0.0271	3.574e-10	0.106689	0.110958	0.336285
199	East Asian	hepatocellular carcinoma	T2DM	rs2054757	A	G	63.8119	-0.0679	0.0085	1.829e-15	0.036206	0.0329794	0.272275
200	East Asian	hepatocellular carcinoma	T2DM	rs2074314	T	C	102.129	-0.0859	0.0085	8.248e-24	0.0125324	0.0341017	0.713245
201	East Asian	hepatocellular carcinoma	T2DM	rs2237897	T	C	703.943	-0.2494	0.0094	1.04e-155	0.0427198	0.0347514	0.218961
202	East Asian	hepatocellular carcinoma	T2DM	rs2292662	T	C	102.81	-0.0872	0.0086	6.222e-24	-0.0323269	0.0345746	0.349795
203	East Asian	hepatocellular carcinoma	T2DM	rs243018	C	G	43.388	-0.0606	0.0092	3.896e-11	-0.0343556	0.036654	0.348607
204	East Asian	hepatocellular carcinoma	T2DM	rs2583934	T	G	44.4444	0.058	0.0087	3.373e-11	0.0157777	0.034714	0.649465
205	East Asian	hepatocellular carcinoma	T2DM	rs2796441	A	G	70.4819	-0.0722	0.0086	6.658e-17	-0.000247149	0.0339311	0.994188
206	East Asian	hepatocellular carcinoma	T2DM	rs28445975	T	G	59.7466	-0.1515	0.0196	1.1e-14	3.17932e-05	0.0535614	0.999526
207	East Asian	hepatocellular carcinoma	T2DM	rs28599782	A	G	37.8341	0.0652	0.0106	9.12e-10	0.0110743	0.0404527	0.784269
208	East Asian	hepatocellular carcinoma	T2DM	rs3012044	A	G	30.7156	-0.046	0.0083	3.315e-08	0.0253424	0.0330067	0.442608
209	East Asian	hepatocellular carcinoma	T2DM	rs340877	A	G	31.8418	0.0474	0.0084	1.9e-08	-0.0099619	0.0336416	0.767139
210	East Asian	hepatocellular carcinoma	T2DM	rs34091244	T	C	65.2583	0.0929	0.0115	6.192e-16	0.00921098	0.04344	0.832077
211	East Asian	hepatocellular carcinoma	T2DM	rs34532817	T	C	35.9348	-0.1103	0.0184	2.24e-09	0.0482231	0.0728449	0.507973
212	East Asian	hepatocellular carcinoma	T2DM	rs35551980	T	C	36.4965	-0.0586	0.0097	1.516e-09	-0.0104754	0.0394596	0.790646
213	East Asian	hepatocellular carcinoma	T2DM	rs3743140	A	G	57.3666	0.0818	0.0108	2.784e-14	0.0493328	0.037638	0.189954
214	East Asian	hepatocellular carcinoma	T2DM	rs3860593	A	G	37.8445	-0.0689	0.0112	6.987e-10	0.012209	0.0452195	0.787165
215	East Asian	hepatocellular carcinoma	T2DM	rs4273712	A	G	38.7994	-0.0517	0.0083	5.353e-10	0.0279339	0.0330443	0.397917
216	East Asian	hepatocellular carcinoma	T2DM	rs476828	T	C	81.1857	-0.0874	0.0097	2.016e-19	0.00484893	0.037756	0.89781
217	East Asian	hepatocellular carcinoma	T2DM	rs532504	A	G	37.7863	0.0627	0.0102	8.67e-10	-0.0360105	0.039823	0.365854
218	East Asian	hepatocellular carcinoma	T2DM	rs55841274	A	G	46.0415	0.1486	0.0219	1.222e-11	0.0548995	0.0668456	0.411482
219	East Asian	hepatocellular carcinoma	T2DM	rs55872725	T	C	153.034	0.1435	0.0116	3.531e-35	-0.00202958	0.0413029	0.960809
220	East Asian	hepatocellular carcinoma	T2DM	rs59318346	A	C	41.4808	-0.0921	0.0143	1.323e-10	-0.0110071	0.0567941	0.846327
221	East Asian	hepatocellular carcinoma	T2DM	rs6122888	T	C	35.7308	0.0532	0.0089	1.875e-09	0.0105802	0.0339875	0.755574
222	East Asian	hepatocellular carcinoma	T2DM	rs61578857	T	C	122.214	-0.1205	0.0109	1.275e-28	-0.00806283	0.0442706	0.855484
223	East Asian	hepatocellular carcinoma	T2DM	rs6416749	T	C	43.1442	-0.0624	0.0095	4.785e-11	0.0100247	0.0378079	0.790895
224	East Asian	hepatocellular carcinoma	T2DM	rs6585702	T	G	51.6503	-0.0654	0.0091	5.42e-13	-0.0382505	0.0375198	0.307978
225	East Asian	hepatocellular carcinoma	T2DM	rs660198	C	G	35.618	-0.0561	0.0094	2.234e-09	-0.00219818	0.0373886	0.953117
226	East Asian	hepatocellular carcinoma	T2DM	rs66906321	T	C	51.5873	-0.1063	0.0148	5.884e-13	-0.0453335	0.0551375	0.410969
227	East Asian	hepatocellular carcinoma	T2DM	rs703977	T	G	53.2042	0.062	0.0085	3.83e-13	-0.0231646	0.0332252	0.485679
228	East Asian	hepatocellular carcinoma	T2DM	rs7103836	C	G	63.2789	-0.1408	0.0177	1.853e-15	-0.0496966	0.0896802	0.579473
229	East Asian	hepatocellular carcinoma	T2DM	rs7107390	C	G	42.9659	0.1016	0.0155	5.497e-11	-0.0046454	0.0609246	0.939221
230	East Asian	hepatocellular carcinoma	T2DM	rs7163757	T	C	102.605	-0.0861	0.0085	6.5e-24	-0.0233361	0.0333668	0.484314
231	East Asian	hepatocellular carcinoma	T2DM	rs7250869	T	C	56.8693	0.0641	0.0085	6.031e-14	-0.0121045	0.0333044	0.716269
232	East Asian	hepatocellular carcinoma	T2DM	rs72627178	A	G	31.9415	-0.0503	0.0089	1.341e-08	-0.0133519	0.0350482	0.703234
233	East Asian	hepatocellular carcinoma	T2DM	rs7305424	A	T	44.1834	-0.0565	0.0085	3.659e-11	0.0112206	0.0341802	0.742701
234	East Asian	hepatocellular carcinoma	T2DM	rs73085586	A	G	30.9494	-0.0484	0.0087	3.166e-08	-0.0294611	0.0349571	0.399352
235	East Asian	hepatocellular carcinoma	T2DM	rs742762	A	C	58.6691	0.072	0.0094	1.659e-14	-0.0231591	0.0389962	0.552591
236	East Asian	hepatocellular carcinoma	T2DM	rs74289356	T	C	36	0.0546	0.0091	1.712e-09	0.0116678	0.0341782	0.732818
237	East Asian	hepatocellular carcinoma	T2DM	rs75327047	T	C	31.4315	-0.1054	0.0188	1.938e-08	0.0162446	0.0725138	0.822741
238	East Asian	hepatocellular carcinoma	T2DM	rs7551025	A	G	44.5879	0.0621	0.0093	2.162e-11	-0.0213783	0.0369726	0.563116
239	East Asian	hepatocellular carcinoma	T2DM	rs75713650	A	G	58.3641	-0.1696	0.0222	2.434e-14	0.123914	0.0793639	0.118445
240	East Asian	hepatocellular carcinoma	T2DM	rs7615045	A	G	209.928	-0.1304	0.009	5.528e-48	0.0575745	0.0348649	0.0986643
241	East Asian	hepatocellular carcinoma	T2DM	rs7739842	T	G	36	-0.0516	0.0086	2.377e-09	0.0154774	0.0345025	0.653729
242	East Asian	hepatocellular carcinoma	T2DM	rs78075808	A	G	40.6519	0.0899	0.0141	1.958e-10	-0.01445	0.0569077	0.799557
243	East Asian	hepatocellular carcinoma	T2DM	rs7901695	T	C	163.979	-0.283	0.0221	2.002e-37	0.0738315	0.0803553	0.358194
244	East Asian	hepatocellular carcinoma	T2DM	rs79747549	A	G	37.2804	-0.0635	0.0104	1.165e-09	0.00450462	0.0435345	0.917588
245	East Asian	hepatocellular carcinoma	T2DM	rs80234489	A	C	97.2367	-0.1134	0.0115	5.635e-23	0.00565277	0.04356	0.896749
246	East Asian	hepatocellular carcinoma	T2DM	rs8038760	A	C	35.7215	0.0514	0.0086	2.738e-09	-0.040602	0.0334862	0.225322
247	East Asian	hepatocellular carcinoma	T2DM	rs879882	T	C	46.24	-0.0612	0.009	8.465e-12	-0.0529505	0.0336571	0.115665
248	East Asian	hepatocellular carcinoma	T2DM	rs9316706	A	G	32.2415	0.0494	0.0087	1.639e-08	-0.00915048	0.0350089	0.793803
249	East Asian	hepatocellular carcinoma	T2DM	rs9350271	A	G	623.194	0.2072	0.0083	1.18e-136	0.0019026	0.0336854	0.954959
250	East Asian	hepatocellular carcinoma	T2DM	rs9379084	A	G	32.7071	-0.0692	0.0121	1.14e-08	0.0219363	0.0425216	0.605934
251	East Asian	hepatocellular carcinoma	T2DM	rs9411378	A	C	31.1364	0.0558	0.01	2.515e-08	-0.031713	0.0395059	0.422125
252	East Asian	hepatocellular carcinoma	T2DM	rs9845527	A	T	38.0666	0.0654	0.0106	8.103e-10	0.0117439	0.0435745	0.787535
SNPs,Single-nucleotide polymorphisms;T2DM, Type 2 diabetes mellitus;NAFLD,Non-alcoholic fatty liver disease;ALT,Alanine aminotransferase;AST,Aspartate aminotransferase

## Sheet: Table S3
Table S3 The detailed information of SNPs chosen for instrumental variables of between T2DM and viral hepatitis
id	population	outcome	Exposure	SNP	effect_allele.exposure	other_allele.exposure	F-statistic	beta.exposure	se.exposure	pval.exposure	beta.outcome	se.outcome	pval.outcome
1	European	viral hepatitis	T2DM	rs1007090	T	C	41.8685	-0.044	0.0068	1.012e-10	0.039089	0.0349671	0.263619
2	European	viral hepatitis	T2DM	rs10097617	T	C	57.9026	0.0487	0.0064	2.439e-14	-0.0293221	0.0308833	0.342394
3	European	viral hepatitis	T2DM	rs10406431	A	G	86.0613	0.0603	0.0065	1.557e-20	0.0121794	0.0309725	0.694148
4	European	viral hepatitis	T2DM	rs10419627	A	G	43.9671	0.0431	0.0065	3.15e-11	0.00209037	0.0331069	0.949655
5	European	viral hepatitis	T2DM	rs10516495	A	T	36.699	-0.0418	0.0069	1.458e-09	0.00209623	0.0323649	0.948358
6	European	viral hepatitis	T2DM	rs1061810	A	C	51.4294	0.0502	0.007	8.305e-13	-0.0393405	0.0336616	0.242522
7	European	viral hepatitis	T2DM	rs10750397	A	G	30.7947	0.0394	0.0071	3.132e-08	0.00574284	0.0323687	0.859179
8	European	viral hepatitis	T2DM	rs10811660	A	G	345.268	-0.1598	0.0086	2.541e-77	0.0285468	0.0440179	0.516644
9	European	viral hepatitis	T2DM	rs10830963	C	G	202.361	-0.101	0.0071	1.121e-45	0.0452316	0.0321673	0.159684
10	European	viral hepatitis	T2DM	rs10882099	T	C	283.793	0.1095	0.0065	7.726e-64	0.00760496	0.030891	0.805537
11	European	viral hepatitis	T2DM	rs10974438	A	C	58.8541	-0.0514	0.0067	1.713e-14	0.0120014	0.0317927	0.70581
12	European	viral hepatitis	T2DM	rs11048456	T	C	39.76	-0.0454	0.0072	3.295e-10	-0.0275326	0.0341635	0.420295
13	European	viral hepatitis	T2DM	rs11063029	T	C	38.656	0.0858	0.0138	5.364e-10	-0.00870774	0.0531791	0.869933
14	European	viral hepatitis	T2DM	rs11063069	A	G	50.2484	-0.056	0.0079	9.941e-13	0.0707861	0.0371823	0.0569416
15	European	viral hepatitis	T2DM	rs11257655	T	C	124.453	0.0859	0.0077	1.455e-28	-0.0645655	0.0351766	0.066437
16	European	viral hepatitis	T2DM	rs1127215	T	C	57.0606	-0.0491	0.0065	3.918e-14	0.00109444	0.0324267	0.973075
17	European	viral hepatitis	T2DM	rs11496066	T	C	37.4603	0.0508	0.0083	8.171e-10	-0.0256102	0.0397639	0.519539
18	European	viral hepatitis	T2DM	rs115505614	T	C	123.672	0.1657	0.0149	7.58e-29	-0.0253557	0.0665141	0.70305
19	European	viral hepatitis	T2DM	rs116425039	A	G	61.0913	-0.272	0.0348	5.084e-15	-0.0100487	0.106479	0.924813
20	European	viral hepatitis	T2DM	rs11680058	A	G	31.2094	0.0581	0.0104	2.081e-08	0.0353377	0.0527338	0.502783
21	European	viral hepatitis	T2DM	rs11688682	C	G	58.442	-0.0581	0.0076	2.928e-14	0.0311079	0.0361555	0.389574
22	European	viral hepatitis	T2DM	rs11699802	T	C	46.4495	-0.0443	0.0065	8.838e-12	-0.0150914	0.0310245	0.626657
23	European	viral hepatitis	T2DM	rs11708067	A	G	131.207	0.0882	0.0077	5.046e-30	0.00787802	0.0408506	0.847077
24	European	viral hepatitis	T2DM	rs11709077	A	G	114.954	-0.104	0.0097	1.255e-26	-0.0911219	0.0409831	0.0261885
25	European	viral hepatitis	T2DM	rs11759026	A	G	77.44	-0.066	0.0075	2.042e-18	-0.00565975	0.0358531	0.874567
26	European	viral hepatitis	T2DM	rs11842871	T	G	30.0244	-0.04	0.0073	4.825e-08	-0.0242503	0.032934	0.46153
27	European	viral hepatitis	T2DM	rs11856307	A	C	52.284	0.047	0.0065	4.481e-13	0.0793496	0.0310895	0.0107014
28	European	viral hepatitis	T2DM	rs11958808	C	G	37.284	0.0403	0.0066	9.992e-10	0.0838717	0.031141	0.00707506
29	European	viral hepatitis	T2DM	rs12001437	T	C	37.0992	-0.0402	0.0066	1.099e-09	-0.0348144	0.0323058	0.28119
30	European	viral hepatitis	T2DM	rs12140153	T	G	32.5809	-0.0645	0.0113	1.17e-08	-0.0195574	0.0578573	0.735341
31	European	viral hepatitis	T2DM	rs1260326	T	C	95.2103	-0.0644	0.0066	1.621e-22	0.00324075	0.0323629	0.920235
32	European	viral hepatitis	T2DM	rs12680692	A	T	33.8363	0.0413	0.0071	6.602e-09	0.00197175	0.0318979	0.950711
33	European	viral hepatitis	T2DM	rs12719778	T	C	34.3576	0.0381	0.0065	4.38e-09	-0.00863262	0.0311492	0.781675
34	European	viral hepatitis	T2DM	rs12910361	A	G	135.224	-0.0814	0.007	3.951e-31	0.0220546	0.0329303	0.503027
35	European	viral hepatitis	T2DM	rs13022337	A	G	34.7832	-0.0519	0.0088	3.611e-09	-0.000863728	0.0419401	0.983569
36	European	viral hepatitis	T2DM	rs13130484	T	C	42.153	0.0435	0.0067	8.492e-11	0.00832588	0.0308839	0.787479
37	European	viral hepatitis	T2DM	rs13330951	A	G	31.8167	0.0361	0.0064	1.584e-08	0.00146442	0.0309801	0.962298
38	European	viral hepatitis	T2DM	rs13385171	T	C	30.1654	0.0357	0.0065	3.81e-08	0.00168903	0.0322444	0.958224
39	European	viral hepatitis	T2DM	rs13389219	T	C	86.6331	-0.0605	0.0065	1.165e-20	0.0724478	0.0323508	0.025127
40	European	viral hepatitis	T2DM	rs1359790	A	G	132.412	-0.0817	0.0071	1.76e-30	-0.0378592	0.0338298	0.263094
41	European	viral hepatitis	T2DM	rs1381937	A	C	47.6963	0.0442	0.0064	4.501e-12	0.040313	0.0314256	0.19956
42	European	viral hepatitis	T2DM	rs139688524	T	C	64.8174	0.1739	0.0216	7.468e-16	0.0680656	0.132337	0.607017
43	European	viral hepatitis	T2DM	rs1412234	T	C	33.4016	-0.0393	0.0068	7.713e-09	-0.0540155	0.0318634	0.0900326
44	European	viral hepatitis	T2DM	rs141521721	A	C	32.0758	0.1212	0.0214	1.392e-08	-0.0981175	0.171821	0.567968
45	European	viral hepatitis	T2DM	rs1426371	A	G	50.1574	-0.0517	0.0073	1.738e-12	0.0931335	0.0321989	0.00382252
46	European	viral hepatitis	T2DM	rs1431841	T	G	31.0408	0.0429	0.0077	3.078e-08	0.0565249	0.03438	0.100151
47	European	viral hepatitis	T2DM	rs145678014	T	G	41.3378	-0.1048	0.0163	1.397e-10	0.100052	0.0994967	0.314615
48	European	viral hepatitis	T2DM	rs1468906	A	G	33.5362	0.0388	0.0067	7.029e-09	-0.00664311	0.0314159	0.832531
49	European	viral hepatitis	T2DM	rs1493694	T	C	61.5148	0.08	0.0102	3.353e-15	0.0712917	0.0450724	0.113715
50	European	viral hepatitis	T2DM	rs1496653	A	G	70.858	0.0665	0.0079	2.487e-17	0.0471941	0.0333789	0.157394
51	European	viral hepatitis	T2DM	rs1517037	T	C	30.25	-0.0451	0.0082	3.345e-08	0.00673	0.0345629	0.845614
52	European	viral hepatitis	T2DM	rs1561927	T	C	34.0278	-0.042	0.0072	6.115e-09	0.0214711	0.0350084	0.539671
53	European	viral hepatitis	T2DM	rs1562396	A	G	64.6975	-0.0555	0.0069	9.635e-16	-0.0266203	0.0335667	0.427745
54	European	viral hepatitis	T2DM	rs1573090	T	G	49.6483	0.0458	0.0065	1.722e-12	0.0322378	0.0309377	0.297401
55	European	viral hepatitis	T2DM	rs1665901	A	T	34.2569	0.0398	0.0068	4.973e-09	0.0153685	0.0315479	0.626152
56	European	viral hepatitis	T2DM	rs17030845	T	C	121.612	-0.1191	0.0108	2.349e-28	-0.00833378	0.0676433	0.901947
57	European	viral hepatitis	T2DM	rs1705263	A	C	57.1914	-0.0484	0.0064	3.507e-14	-0.0352245	0.031014	0.256057
58	European	viral hepatitis	T2DM	rs1708302	T	C	201.729	-0.0909	0.0064	5.769e-46	-0.0268343	0.0310168	0.386954
59	European	viral hepatitis	T2DM	rs17122772	C	G	30.8963	-0.0428	0.0077	3.313e-08	0.0340395	0.0443271	0.442536
60	European	viral hepatitis	T2DM	rs17168486	T	C	65.5515	0.0672	0.0083	4.5e-16	-0.0180838	0.0387121	0.640404
61	European	viral hepatitis	T2DM	rs17522122	T	G	30.9414	0.0356	0.0064	2.49e-08	0.0108316	0.0311733	0.728242
62	European	viral hepatitis	T2DM	rs17744783	A	T	31.3818	0.0577	0.0103	1.873e-08	-0.0220913	0.0595684	0.710745
63	European	viral hepatitis	T2DM	rs17772814	A	G	35.617	-0.0746	0.0125	2.133e-09	0.0313209	0.0524738	0.550583
64	European	viral hepatitis	T2DM	rs17791513	A	G	59.2433	0.1016	0.0132	1.346e-14	0.0667553	0.0473596	0.158675
65	European	viral hepatitis	T2DM	rs1783541	T	C	56.3426	0.0608	0.0081	4.647e-14	0.107003	0.0546141	0.050083
66	European	viral hepatitis	T2DM	rs1800961	T	C	83.8009	0.1602	0.0175	5.095e-20	-0.0127307	0.0738129	0.863066
67	European	viral hepatitis	T2DM	rs2023681	A	G	51.5899	-0.0826	0.0115	7.399e-13	-0.0611315	0.0554343	0.270126
68	European	viral hepatitis	T2DM	rs2062213	C	G	38.3367	-0.0743	0.012	6.799e-10	0.0413454	0.0610719	0.498408
69	European	viral hepatitis	T2DM	rs2080385	T	G	55.4421	-0.0551	0.0074	1.244e-13	-0.0114311	0.0369721	0.757183
70	European	viral hepatitis	T2DM	rs2107133	A	G	43.9419	0.0643	0.0097	4.017e-11	-0.0176438	0.0566503	0.755457
71	European	viral hepatitis	T2DM	rs2215383	T	C	100.313	-0.0641	0.0064	1.056e-23	3.24713e-05	0.0309659	0.999163
72	European	viral hepatitis	T2DM	rs2237895	A	C	182.659	-0.0892	0.0066	1.147e-41	0.0067293	0.031122	0.828813
73	European	viral hepatitis	T2DM	rs2258238	A	T	92.5952	-0.102	0.0106	5.139e-22	-0.024808	0.0581029	0.669404
74	European	viral hepatitis	T2DM	rs2277536	T	C	37.5594	-0.0429	0.007	9.631e-10	0.0487866	0.0338034	0.148951
75	European	viral hepatitis	T2DM	rs2290202	T	G	52.405	0.0666	0.0092	4.892e-13	-0.0130187	0.0428241	0.761125
76	European	viral hepatitis	T2DM	rs2292662	T	C	53.7222	-0.0645	0.0088	2.239e-13	0.0419834	0.0372623	0.259869
77	European	viral hepatitis	T2DM	rs231360	T	C	73.9087	0.0576	0.0067	8.269e-18	0.0323712	0.0309628	0.295798
78	European	viral hepatitis	T2DM	rs2351707	T	C	84.64	-0.0644	0.007	4.301e-20	-0.00300481	0.0355341	0.93261
79	European	viral hepatitis	T2DM	rs2383205	A	G	67.24	-0.0533	0.0065	2.199e-16	-0.0546249	0.0317465	0.0853139
80	European	viral hepatitis	T2DM	rs243019	T	C	84.4102	-0.0588	0.0064	3.372e-20	0.0118643	0.031038	0.702273
81	European	viral hepatitis	T2DM	rs2767036	A	C	30.8818	-0.0389	0.007	2.936e-08	0.0369164	0.0332621	0.267058
82	European	viral hepatitis	T2DM	rs2796441	A	G	107.521	-0.0674	0.0065	2.972e-25	-0.0429387	0.031262	0.169593
83	European	viral hepatitis	T2DM	rs2812545	A	G	40.3714	0.0413	0.0065	1.99e-10	0.0482963	0.0310082	0.119344
84	European	viral hepatitis	T2DM	rs2820441	A	C	64.9309	0.0556	0.0069	8.562e-16	0.0595617	0.0330205	0.0712656
85	European	viral hepatitis	T2DM	rs28533815	T	C	87.4225	-0.0748	0.008	5.452e-21	-0.036169	0.0336605	0.282589
86	European	viral hepatitis	T2DM	rs28663084	A	G	30.5744	-0.0376	0.0068	3.298e-08	-0.0222608	0.0329795	0.499685
87	European	viral hepatitis	T2DM	rs2925979	T	C	60.84	0.0546	0.007	7.068e-15	0.0225629	0.0330339	0.494592
88	European	viral hepatitis	T2DM	rs2972144	A	G	190.524	-0.0911	0.0066	2.192e-43	-0.00793022	0.0321763	0.805325
89	European	viral hepatitis	T2DM	rs3019208	A	G	34.085	0.0397	0.0068	5.431e-09	0.0120401	0.0343841	0.726215
90	European	viral hepatitis	T2DM	rs3094682	A	C	56.9841	-0.0619	0.0082	3.469e-14	0.0228226	0.0403576	0.571727
91	European	viral hepatitis	T2DM	rs320369	A	G	29.9273	0.0372	0.0068	4.602e-08	0.0582175	0.0320739	0.0695072
92	European	viral hepatitis	T2DM	rs329122	A	G	31.7056	0.0366	0.0065	1.719e-08	0.0270842	0.0313139	0.387079
93	European	viral hepatitis	T2DM	rs340874	T	C	108.801	-0.0678	0.0065	1.555e-25	-0.0271139	0.0311856	0.384609
94	European	viral hepatitis	T2DM	rs34715063	T	C	60.8085	-0.0772	0.0099	8.403e-15	-0.00417875	0.05091	0.934582
95	European	viral hepatitis	T2DM	rs348330	A	G	53.9238	-0.0492	0.0067	2.1e-13	0.00920844	0.0323238	0.775736
96	European	viral hepatitis	T2DM	rs34990153	A	G	53.6275	0.0476	0.0065	2.257e-13	0.0717885	0.0333295	0.0312478
97	European	viral hepatitis	T2DM	rs35011184	A	G	1415.77	0.2822	0.0075	1e-200	0.0904335	0.0415266	0.0294266
98	European	viral hepatitis	T2DM	rs35318451	A	G	46.6294	0.0478	0.007	9.498e-12	-0.00363947	0.0326103	0.911137
99	European	viral hepatitis	T2DM	rs35777422	A	G	32.337	-0.0381	0.0067	1.302e-08	0.0381878	0.0310817	0.219212
100	European	viral hepatitis	T2DM	rs35895680	A	C	64.4646	-0.0554	0.0069	1.084e-15	-0.0642069	0.0336104	0.0560906
101	European	viral hepatitis	T2DM	rs36138276	A	G	42.6449	-0.0431	0.0066	6.403e-11	0.00251098	0.0312468	0.935951
102	European	viral hepatitis	T2DM	rs3768321	T	G	110.25	0.084	0.008	4.753e-26	-0.121496	0.0424763	0.00423214
103	European	viral hepatitis	T2DM	rs3783394	A	G	32.1675	-0.038	0.0067	1.421e-08	-0.0659128	0.033711	0.0505557
104	European	viral hepatitis	T2DM	rs3786900	A	G	36.3341	0.0434	0.0072	1.886e-09	-0.00159657	0.0380253	0.966509
105	European	viral hepatitis	T2DM	rs3798519	A	C	56.4331	-0.0616	0.0082	4.602e-14	0.0318232	0.0377357	0.399052
106	European	viral hepatitis	T2DM	rs3802177	A	G	243.631	-0.1077	0.0069	9.163e-55	-0.00207247	0.0318666	0.948146
107	European	viral hepatitis	T2DM	rs429358	T	C	67.204	0.0746	0.0091	2.621e-16	0.0702029	0.0398684	0.0782618
108	European	viral hepatitis	T2DM	rs4368494	A	G	59.5102	-0.054	0.007	1.385e-14	0.0276442	0.033773	0.413054
109	European	viral hepatitis	T2DM	rs459193	A	G	97.8202	-0.0722	0.0073	6.783e-23	0.0549982	0.0330372	0.0959644
110	European	viral hepatitis	T2DM	rs4686471	T	C	84.8632	-0.0608	0.0066	3.045e-20	0.000577202	0.0318349	0.985534
111	European	viral hepatitis	T2DM	rs4688760	T	C	36	0.042	0.007	2.136e-09	0.0383672	0.0327227	0.240998
112	European	viral hepatitis	T2DM	rs4709746	T	C	34.8838	-0.0567	0.0096	3.951e-09	-0.00734238	0.0567207	0.897003
113	European	viral hepatitis	T2DM	rs474513	A	G	38.8674	0.0399	0.0064	4.178e-10	-0.0200053	0.0308355	0.516483
114	European	viral hepatitis	T2DM	rs4804833	A	G	52.8926	0.048	0.0066	3.417e-13	0.00447051	0.0318488	0.88837
115	European	viral hepatitis	T2DM	rs4812034	T	G	42.25	0.0416	0.0064	7.347e-11	-0.0145835	0.032049	0.649084
116	European	viral hepatitis	T2DM	rs4865436	C	G	42.6844	-0.049	0.0075	8.037e-11	0.00493644	0.033306	0.882173
117	European	viral hepatitis	T2DM	rs490689	A	G	46.0702	0.0543	0.008	8.863e-12	0.00516095	0.0397409	0.896673
118	European	viral hepatitis	T2DM	rs4925109	A	G	47.59	0.0476	0.0069	5.65e-12	0.0143332	0.0330696	0.664707
119	European	viral hepatitis	T2DM	rs4929965	A	G	96.5017	0.0668	0.0068	9.669e-23	0.0473503	0.0326901	0.147488
120	European	viral hepatitis	T2DM	rs4977213	T	C	53.9905	-0.0507	0.0069	2.187e-13	0.00295458	0.0348676	0.93247
121	European	viral hepatitis	T2DM	rs505922	T	C	48.3843	-0.0473	0.0068	3.65e-12	-0.0269948	0.0310858	0.385178
122	European	viral hepatitis	T2DM	rs508419	A	G	116.928	-0.0811	0.0075	5.433e-27	-0.0338613	0.0383721	0.377536
123	European	viral hepatitis	T2DM	rs5215	T	C	114.425	-0.0706	0.0066	9.848e-27	-0.0122471	0.0308387	0.691269
124	European	viral hepatitis	T2DM	rs55653563	A	C	36.5017	0.0435	0.0072	1.731e-09	-0.0104839	0.0358239	0.76979
125	European	viral hepatitis	T2DM	rs55872725	T	C	352.284	0.122	0.0065	8.509e-79	-0.0439343	0.031227	0.159447
126	European	viral hepatitis	T2DM	rs56187241	T	C	41.7135	0.1014	0.0157	1.072e-10	0.101025	0.0696629	0.147002
127	European	viral hepatitis	T2DM	rs56348580	C	G	79.9599	-0.0617	0.0069	4.313e-19	-0.0323768	0.0345465	0.348659
128	European	viral hepatitis	T2DM	rs5758223	A	G	31.8986	0.0401	0.0071	1.779e-08	-0.0367925	0.0336241	0.273855
129	European	viral hepatitis	T2DM	rs576674	A	G	39.1352	-0.0538	0.0086	3.697e-10	-0.0413589	0.0530541	0.435649
130	European	viral hepatitis	T2DM	rs58432198	T	C	38.1276	-0.0636	0.0103	5.707e-10	-0.0532811	0.0633848	0.400573
131	European	viral hepatitis	T2DM	rs58642235	T	C	36.2558	-0.0566	0.0094	1.896e-09	-0.00783943	0.0452695	0.862516
132	European	viral hepatitis	T2DM	rs59147390	T	C	38.0865	0.0648	0.0105	6.056e-10	-0.0396427	0.0533048	0.457059
133	European	viral hepatitis	T2DM	rs601945	A	G	97.4582	-0.0849	0.0086	4.662e-23	0.0133178	0.0432035	0.757888
134	European	viral hepatitis	T2DM	rs61676547	C	G	42.0096	0.0525	0.0081	7.417e-11	0.085672	0.0360634	0.0175206
135	European	viral hepatitis	T2DM	rs62107261	T	C	40.0587	0.1019	0.0161	2.621e-10	0.0156619	0.110801	0.887592
136	European	viral hepatitis	T2DM	rs62271373	A	T	37.5156	0.0882	0.0144	1.033e-09	0.110684	0.0750903	0.140478
137	European	viral hepatitis	T2DM	rs62563593	A	G	36.7422	-0.0394	0.0065	1.284e-09	-0.0535398	0.0325568	0.100073
138	European	viral hepatitis	T2DM	rs6444809	T	C	32.1111	0.0544	0.0096	1.628e-08	-0.0126167	0.0449998	0.779191
139	European	viral hepatitis	T2DM	rs6459737	A	G	75.716	-0.0583	0.0067	3.311e-18	-0.031071	0.0332241	0.349687
140	European	viral hepatitis	T2DM	rs6545714	A	G	31.1879	-0.0363	0.0065	2.246e-08	-0.0279599	0.0314645	0.374209
141	European	viral hepatitis	T2DM	rs6600191	T	C	47.6912	0.0587	0.0085	4.471e-12	-0.0810803	0.0481381	0.092117
142	European	viral hepatitis	T2DM	rs6687271	A	C	30.3254	-0.0402	0.0073	4.136e-08	0.0154925	0.0331876	0.640631
143	European	viral hepatitis	T2DM	rs672271	T	C	29.7521	-0.06	0.011	4.825e-08	0.0339251	0.0495556	0.493604
144	European	viral hepatitis	T2DM	rs67232546	T	C	44.0564	0.0531	0.008	2.505e-11	-0.0392852	0.0431449	0.362538
145	European	viral hepatitis	T2DM	rs6821438	A	G	38.4788	0.0397	0.0064	5.103e-10	-0.0222664	0.0315356	0.480143
146	European	viral hepatitis	T2DM	rs6885132	C	G	49	0.077	0.011	2.488e-12	-0.049618	0.0482062	0.303345
147	European	viral hepatitis	T2DM	rs6937438	A	G	53.9176	-0.0514	0.007	2.352e-13	-0.0586508	0.0332986	0.0781772
148	European	viral hepatitis	T2DM	rs702634	A	G	53.142	0.0503	0.0069	3.365e-13	0.0146652	0.0327422	0.654226
149	European	viral hepatitis	T2DM	rs7178762	T	C	36.5647	-0.0387	0.0064	1.367e-09	0.00560667	0.0312354	0.857548
150	European	viral hepatitis	T2DM	rs7240767	T	C	31.7686	-0.0372	0.0066	1.705e-08	0.00749621	0.0316165	0.81258
151	European	viral hepatitis	T2DM	rs72802358	C	G	112.519	-0.1135	0.0107	2.215e-26	0.104791	0.0521117	0.0443353
152	European	viral hepatitis	T2DM	rs739846	A	G	54.3132	0.0877	0.0119	2.02e-13	-0.0150117	0.0638729	0.81419
153	European	viral hepatitis	T2DM	rs745805	A	T	56.6077	0.0632	0.0084	4.516e-14	0.0306329	0.0431579	0.477837
154	European	viral hepatitis	T2DM	rs7568172	A	G	37.527	-0.0827	0.0135	9.187e-10	0.0310238	0.0611636	0.611995
155	European	viral hepatitis	T2DM	rs7572970	A	G	38.5434	-0.0447	0.0072	6.12e-10	-0.00876741	0.0382997	0.818934
156	European	viral hepatitis	T2DM	rs7633675	T	G	254.59	-0.1085	0.0068	3.206e-57	-0.00732958	0.0334286	0.826447
157	European	viral hepatitis	T2DM	rs7667864	A	C	32.0579	-0.0402	0.0071	1.64e-08	-0.0626941	0.0333422	0.0600648
158	European	viral hepatitis	T2DM	rs7669833	A	T	66.7722	-0.0572	0.007	3.524e-16	-0.0244096	0.0325451	0.45324
159	European	viral hepatitis	T2DM	rs76895963	T	G	307.971	0.4826	0.0275	9.124e-69	0.0216017	0.0923308	0.815016
160	European	viral hepatitis	T2DM	rs7732130	A	G	74.9461	-0.0606	0.007	5.693e-18	-0.0170972	0.0368453	0.642629
161	European	viral hepatitis	T2DM	rs77464186	A	C	132.647	0.1002	0.0087	9.304e-31	0.0430386	0.0362164	0.234687
162	European	viral hepatitis	T2DM	rs77864822	A	G	34.073	0.0753	0.0129	5.005e-09	0.0565611	0.053024	0.286103
163	European	viral hepatitis	T2DM	rs7966976	A	G	85.9627	-0.0751	0.0081	1.217e-20	-0.0121201	0.0407942	0.766389
164	European	viral hepatitis	T2DM	rs8008910	A	G	53.1364	0.0554	0.0076	4.223e-13	0.057696	0.0359919	0.108929
165	European	viral hepatitis	T2DM	rs8071043	T	C	59.1542	-0.0523	0.0068	1.533e-14	0.0149898	0.0333405	0.653001
166	European	viral hepatitis	T2DM	rs8097210	T	G	55.6267	-0.0537	0.0072	1.061e-13	-0.0126308	0.0388468	0.745072
167	European	viral hepatitis	T2DM	rs8192675	T	C	88.6288	0.0659	0.007	5.772e-21	0.00949555	0.0348833	0.785462
168	European	viral hepatitis	T2DM	rs878521	A	G	69.7451	0.0618	0.0074	9.308e-17	0.034942	0.038136	0.359538
169	European	viral hepatitis	T2DM	rs9304665	A	T	30.25	0.0418	0.0076	4.529e-08	-0.0165392	0.0342162	0.628831
170	European	viral hepatitis	T2DM	rs9368222	A	C	377.235	0.1379	0.0071	1.42e-83	-0.0127582	0.0327969	0.697272
171	European	viral hepatitis	T2DM	rs9379084	A	G	87.9349	-0.0994	0.0106	5.478e-21	-0.08638	0.0490119	0.0779974
172	European	viral hepatitis	T2DM	rs9665898	T	C	31.1934	-0.0525	0.0094	2.528e-08	-0.0146608	0.0423551	0.729238
173	European	viral hepatitis	T2DM	rs9873519	T	C	33.6038	0.0371	0.0064	6.292e-09	0.0148219	0.0314081	0.636989
174	East Asian	viral hepatitis	T2DM	rs10244051	T	G	58.2049	-0.0679	0.0089	1.741e-14	0.16655	0.1375	0.22578
175	East Asian	viral hepatitis	T2DM	rs10408179	T	C	96.4531	0.0933	0.0095	7.991e-23	0.0059637	0.13757	0.96542
176	East Asian	viral hepatitis	T2DM	rs10467680	T	C	49.1668	-0.0589	0.0084	2.857e-12	0.0697	0.13312	0.60056
177	East Asian	viral hepatitis	T2DM	rs10736116	C	G	35.8711	0.0557	0.0093	1.917e-09	-0.085998	0.14921	0.56437
178	East Asian	viral hepatitis	T2DM	rs10771372	T	C	54.9246	-0.0667	0.009	9.747e-14	-0.15962	0.13693	0.24374
179	East Asian	viral hepatitis	T2DM	rs10882098	T	C	224.67	-0.1364	0.0091	3.646e-51	-0.068249	0.14473	0.63725
180	East Asian	viral hepatitis	T2DM	rs10965246	T	C	495.839	0.1915	0.0086	9.34e-109	0.19151	0.13154	0.1454
181	East Asian	viral hepatitis	T2DM	rs11030104	A	G	35.424	0.0494	0.0083	2.989e-09	-0.05409	0.13092	0.6795
182	East Asian	viral hepatitis	T2DM	rs11257655	T	C	213.582	0.1213	0.0083	4.6e-48	0.077685	0.13172	0.55535
183	East Asian	viral hepatitis	T2DM	rs113748381	A	G	72.4931	0.1192	0.014	1.857e-17	0.24437	0.20823	0.24057
184	East Asian	viral hepatitis	T2DM	rs11651052	A	G	185.018	0.1265	0.0093	2.407e-42	-0.10935	0.15196	0.47174
185	East Asian	viral hepatitis	T2DM	rs117267808	A	G	32.5485	0.089	0.0156	1.164e-08	0.075321	0.2472	0.7606
186	East Asian	viral hepatitis	T2DM	rs118012224	T	C	63.5532	0.114	0.0143	1.834e-15	0.05252	0.23623	0.82406
187	East Asian	viral hepatitis	T2DM	rs11987974	T	C	31.8826	0.0559	0.0099	1.685e-08	0.24166	0.16183	0.13535
188	East Asian	viral hepatitis	T2DM	rs1215468	A	G	83.703	0.086	0.0094	4.866e-20	-0.052709	0.14959	0.72458
189	East Asian	viral hepatitis	T2DM	rs12549902	A	G	73.0618	0.0718	0.0084	1.675e-17	0.24451	0.13476	0.069605
190	East Asian	viral hepatitis	T2DM	rs1260326	T	C	54.3684	-0.0612	0.0083	1.994e-13	0.14417	0.13094	0.27089
191	East Asian	viral hepatitis	T2DM	rs12625671	T	C	74.1625	-0.0732	0.0085	1.007e-17	0.12628	0.13413	0.34645
192	East Asian	viral hepatitis	T2DM	rs12669223	A	G	175.518	0.1974	0.0149	2.967e-40	-0.084267	0.20173	0.67615
193	East Asian	viral hepatitis	T2DM	rs12698877	A	G	50.2958	-0.0617	0.0087	1.761e-12	0.060389	0.13819	0.66212
194	East Asian	viral hepatitis	T2DM	rs12712928	C	G	50.2665	0.0631	0.0089	1.031e-12	-0.17211	0.1363	0.20666
195	East Asian	viral hepatitis	T2DM	rs13266634	T	C	226.073	-0.1263	0.0084	1.035e-50	-0.079517	0.13198	0.54686
196	East Asian	viral hepatitis	T2DM	rs13306146	A	G	32.3553	0.0529	0.0093	1.178e-08	-0.062347	0.14595	0.66926
197	East Asian	viral hepatitis	T2DM	rs1459513	A	C	46.0801	-0.0577	0.0085	1.401e-11	-0.1509	0.13255	0.25495
198	East Asian	viral hepatitis	T2DM	rs16918226	A	T	39.4579	0.0647	0.0103	3.772e-10	-0.019044	0.15523	0.90236
199	East Asian	viral hepatitis	T2DM	rs17168486	T	C	53.8929	0.0624	0.0085	2.706e-13	-0.090274	0.13589	0.50648
200	East Asian	viral hepatitis	T2DM	rs2054757	A	G	63.8119	-0.0679	0.0085	1.829e-15	-0.066309	0.13388	0.62039
201	East Asian	viral hepatitis	T2DM	rs2074314	T	C	102.129	-0.0859	0.0085	8.248e-24	0.20547	0.13496	0.1279
202	East Asian	viral hepatitis	T2DM	rs2237897	T	C	703.943	-0.2494	0.0094	1.04e-155	0.12283	0.14987	0.41247
203	East Asian	viral hepatitis	T2DM	rs2292662	T	C	102.81	-0.0872	0.0086	6.222e-24	-0.020598	0.13527	0.87897
204	East Asian	viral hepatitis	T2DM	rs243018	C	G	43.388	-0.0606	0.0092	3.896e-11	-0.025003	0.1461	0.86412
205	East Asian	viral hepatitis	T2DM	rs2583934	T	G	44.4444	0.058	0.0087	3.373e-11	-0.02235	0.13973	0.87292
206	East Asian	viral hepatitis	T2DM	rs2796441	A	G	70.4819	-0.0722	0.0086	6.658e-17	-0.027957	0.13401	0.83475
207	East Asian	viral hepatitis	T2DM	rs28599782	A	G	37.8341	0.0652	0.0106	9.12e-10	0.10547	0.16729	0.52841
208	East Asian	viral hepatitis	T2DM	rs28691713	T	C	64.1668	-0.0769	0.0096	1.085e-15	0.11429	0.13416	0.39428
209	East Asian	viral hepatitis	T2DM	rs3012044	A	G	30.7156	-0.046	0.0083	3.315e-08	0.053977	0.13296	0.68476
210	East Asian	viral hepatitis	T2DM	rs340877	A	G	31.8418	0.0474	0.0084	1.9e-08	-0.082207	0.134	0.53955
211	East Asian	viral hepatitis	T2DM	rs34091244	T	C	65.2583	0.0929	0.0115	6.192e-16	0.13689	0.17667	0.43842
212	East Asian	viral hepatitis	T2DM	rs34532817	T	C	35.9348	-0.1103	0.0184	2.24e-09	-0.040991	0.29675	0.89013
213	East Asian	viral hepatitis	T2DM	rs35551980	T	C	36.4965	-0.0586	0.0097	1.516e-09	0.12617	0.14667	0.38967
214	East Asian	viral hepatitis	T2DM	rs3743140	A	G	57.3666	0.0818	0.0108	2.784e-14	0.013622	0.17748	0.93882
215	East Asian	viral hepatitis	T2DM	rs3860593	A	G	37.8445	-0.0689	0.0112	6.987e-10	0.12664	0.17608	0.47202
216	East Asian	viral hepatitis	T2DM	rs4273712	A	G	38.7994	-0.0517	0.0083	5.353e-10	0.21609	0.13054	0.097844
217	East Asian	viral hepatitis	T2DM	rs476828	T	C	81.1857	-0.0874	0.0097	2.016e-19	0.12095	0.15875	0.44612
218	East Asian	viral hepatitis	T2DM	rs4865473	A	G	36.2165	-0.0668	0.0111	1.586e-09	-0.0066994	0.14557	0.96329
219	East Asian	viral hepatitis	T2DM	rs4886869	A	G	83.7438	-0.0787	0.0086	8.631e-20	-0.1754	0.1389	0.20666
220	East Asian	viral hepatitis	T2DM	rs532504	A	G	37.7863	0.0627	0.0102	8.67e-10	-0.024565	0.16991	0.88504
221	East Asian	viral hepatitis	T2DM	rs55872725	T	C	153.034	0.1435	0.0116	3.531e-35	-0.27923	0.19751	0.15743
222	East Asian	viral hepatitis	T2DM	rs59318346	A	C	41.4808	-0.0921	0.0143	1.323e-10	-0.12239	0.22243	0.58216
223	East Asian	viral hepatitis	T2DM	rs6122888	T	C	35.7308	0.0532	0.0089	1.875e-09	-0.0043818	0.13603	0.9743
224	East Asian	viral hepatitis	T2DM	rs61578857	T	C	122.214	-0.1205	0.0109	1.275e-28	0.12485	0.16542	0.4504
225	East Asian	viral hepatitis	T2DM	rs6416749	T	C	43.1442	-0.0624	0.0095	4.785e-11	-0.018612	0.1342	0.8897
226	East Asian	viral hepatitis	T2DM	rs6585702	T	G	51.6503	-0.0654	0.0091	5.42e-13	-0.21365	0.13777	0.12096
227	East Asian	viral hepatitis	T2DM	rs660198	C	G	35.618	-0.0561	0.0094	2.234e-09	0.0082229	0.14484	0.95473
228	East Asian	viral hepatitis	T2DM	rs66906321	T	C	51.5873	-0.1063	0.0148	5.884e-13	-0.15479	0.22758	0.4964
229	East Asian	viral hepatitis	T2DM	rs703977	T	G	53.2042	0.062	0.0085	3.83e-13	-0.12154	0.13134	0.35479
230	East Asian	viral hepatitis	T2DM	rs7103836	C	G	63.2789	-0.1408	0.0177	1.853e-15	0.17722	0.24239	0.46471
231	East Asian	viral hepatitis	T2DM	rs7107390	C	G	42.9659	0.1016	0.0155	5.497e-11	-0.20362	0.24231	0.40074
232	East Asian	viral hepatitis	T2DM	rs7163757	T	C	102.605	-0.0861	0.0085	6.5e-24	-0.20323	0.13629	0.13592
233	East Asian	viral hepatitis	T2DM	rs72501962	A	T	127.864	0.1029	0.0091	7.334e-30	0.0012411	0.13818	0.99283
234	East Asian	viral hepatitis	T2DM	rs7250869	T	C	56.8693	0.0641	0.0085	6.031e-14	0.040679	0.13207	0.75807
235	East Asian	viral hepatitis	T2DM	rs72627178	A	G	31.9415	-0.0503	0.0089	1.341e-08	0.011221	0.13855	0.93545
236	East Asian	viral hepatitis	T2DM	rs7304270	T	C	44.5556	-0.0801	0.012	2.635e-11	0.059552	0.14133	0.67348
237	East Asian	viral hepatitis	T2DM	rs7305424	A	T	44.1834	-0.0565	0.0085	3.659e-11	-0.091078	0.13519	0.5005
238	East Asian	viral hepatitis	T2DM	rs73085586	A	G	30.9494	-0.0484	0.0087	3.166e-08	0.029186	0.13636	0.83052
239	East Asian	viral hepatitis	T2DM	rs73347525	A	G	36.7607	0.0673	0.0111	1.198e-09	-0.16056	0.15752	0.30804
240	East Asian	viral hepatitis	T2DM	rs742762	A	C	58.6691	0.072	0.0094	1.659e-14	-0.17867	0.1439	0.21439
241	East Asian	viral hepatitis	T2DM	rs74289356	T	C	36	0.0546	0.0091	1.712e-09	-0.097131	0.14598	0.50582
242	East Asian	viral hepatitis	T2DM	rs75327047	T	C	31.4315	-0.1054	0.0188	1.938e-08	-0.29663	0.30896	0.33702
243	East Asian	viral hepatitis	T2DM	rs7551025	A	G	44.5879	0.0621	0.0093	2.162e-11	0.26733	0.14388	0.06316
244	East Asian	viral hepatitis	T2DM	rs7615045	A	G	209.928	-0.1304	0.009	5.528e-48	0.24343	0.14907	0.10246
245	East Asian	viral hepatitis	T2DM	rs7739842	T	G	36	-0.0516	0.0086	2.377e-09	0.25762	0.13896	0.063745
246	East Asian	viral hepatitis	T2DM	rs78075808	A	G	40.6519	0.0899	0.0141	1.958e-10	0.068209	0.2183	0.7547
247	East Asian	viral hepatitis	T2DM	rs79747549	A	G	37.2804	-0.0635	0.0104	1.165e-09	0.22745	0.16292	0.16269
248	East Asian	viral hepatitis	T2DM	rs80234489	A	C	97.2367	-0.1134	0.0115	5.635e-23	0.044839	0.18294	0.80637
249	East Asian	viral hepatitis	T2DM	rs8032983	C	G	47.0417	-0.0631	0.0092	5.96e-12	0.003881	0.14696	0.97893
250	East Asian	viral hepatitis	T2DM	rs8038760	A	C	35.7215	0.0514	0.0086	2.738e-09	-0.23372	0.13735	0.08882
251	East Asian	viral hepatitis	T2DM	rs879882	T	C	46.24	-0.0612	0.009	8.465e-12	0.1162	0.13092	0.37477
252	East Asian	viral hepatitis	T2DM	rs887609	A	G	34.8311	0.0661	0.0112	3.303e-09	-0.061186	0.16955	0.71819
253	East Asian	viral hepatitis	T2DM	rs9316706	A	G	32.2415	0.0494	0.0087	1.639e-08	0.22858	0.13686	0.094898
254	East Asian	viral hepatitis	T2DM	rs9350271	A	G	623.194	0.2072	0.0083	1.18e-136	-0.12888	0.13403	0.33626
255	East Asian	viral hepatitis	T2DM	rs9379084	A	G	32.7071	-0.0692	0.0121	1.14e-08	0.15766	0.2188	0.47119
256	East Asian	viral hepatitis	T2DM	rs9411378	A	C	31.1364	0.0558	0.01	2.515e-08	-0.08423	0.15641	0.59023
257	East Asian	viral hepatitis	T2DM	rs9845527	A	T	38.0666	0.0654	0.0106	8.103e-10	0.28299	0.16545	0.087192
258	East Asian	viral hepatitis	T2DM	rs9948462	T	C	30.3671	0.0518	0.0094	3.361e-08	-0.26379	0.14853	0.075733
259	European	HBV	T2DM	rs1007090	T	C	41.8685	-0.044	0.0068	1.012e-10	-0.0145483	0.0539653	0.787479
260	European	HBV	T2DM	rs10097617	T	C	57.9026	0.0487	0.0064	2.439e-14	0.0425864	0.0477515	0.372482
261	European	HBV	T2DM	rs10406431	A	G	86.0613	0.0603	0.0065	1.557e-20	0.0714651	0.0478863	0.135597
262	European	HBV	T2DM	rs10419627	A	G	43.9671	0.0431	0.0065	3.15e-11	-0.0262025	0.0511793	0.608669
263	European	HBV	T2DM	rs10516495	A	T	36.699	-0.0418	0.0069	1.458e-09	0.0152935	0.0499509	0.759474
264	European	HBV	T2DM	rs1061810	A	C	51.4294	0.0502	0.007	8.305e-13	0.0359014	0.051989	0.489843
265	European	HBV	T2DM	rs10750397	A	G	30.7947	0.0394	0.0071	3.132e-08	-0.0423361	0.0501525	0.398587
266	European	HBV	T2DM	rs10811660	A	G	345.268	-0.1598	0.0086	2.541e-77	0.120397	0.068019	0.0767202
267	European	HBV	T2DM	rs10830963	C	G	202.361	-0.101	0.0071	1.121e-45	-0.0343626	0.049846	0.490588
268	European	HBV	T2DM	rs10882099	T	C	283.793	0.1095	0.0065	7.726e-64	-0.0471469	0.047752	0.323481
269	European	HBV	T2DM	rs10974438	A	C	58.8541	-0.0514	0.0067	1.713e-14	0.0499777	0.0492895	0.3106
270	European	HBV	T2DM	rs11048456	T	C	39.76	-0.0454	0.0072	3.295e-10	0.00177688	0.052811	0.973159
271	European	HBV	T2DM	rs11063029	T	C	38.656	0.0858	0.0138	5.364e-10	0.0868504	0.0824794	0.292343
272	European	HBV	T2DM	rs11063069	A	G	50.2484	-0.056	0.0079	9.941e-13	0.00317275	0.0574411	0.955951
273	European	HBV	T2DM	rs11257655	T	C	124.453	0.0859	0.0077	1.455e-28	0.0381233	0.0543527	0.483049
274	European	HBV	T2DM	rs1127215	T	C	57.0606	-0.0491	0.0065	3.918e-14	-0.0626761	0.0500552	0.210519
275	European	HBV	T2DM	rs11496066	T	C	37.4603	0.0508	0.0083	8.171e-10	0.0285595	0.0614963	0.642353
276	European	HBV	T2DM	rs115505614	T	C	123.672	0.1657	0.0149	7.58e-29	-0.181711	0.10194	0.0746638
277	European	HBV	T2DM	rs116425039	A	G	61.0913	-0.272	0.0348	5.084e-15	-0.0159573	0.163991	0.922483
278	European	HBV	T2DM	rs11680058	A	G	31.2094	0.0581	0.0104	2.081e-08	0.0914271	0.0806327	0.256848
279	European	HBV	T2DM	rs11688682	C	G	58.442	-0.0581	0.0076	2.928e-14	-0.0295987	0.0558864	0.596373
280	European	HBV	T2DM	rs11699802	T	C	46.4495	-0.0443	0.0065	8.838e-12	-0.0504134	0.0478552	0.292131
281	European	HBV	T2DM	rs11708067	A	G	131.207	0.0882	0.0077	5.046e-30	-0.00925439	0.0635753	0.884264
282	European	HBV	T2DM	rs11709077	A	G	114.954	-0.104	0.0097	1.255e-26	-0.0948088	0.0630916	0.132912
283	European	HBV	T2DM	rs11759026	A	G	77.44	-0.066	0.0075	2.042e-18	-0.0268263	0.0553429	0.627869
284	European	HBV	T2DM	rs11842871	T	G	30.0244	-0.04	0.0073	4.825e-08	-0.00496925	0.0509577	0.922316
285	European	HBV	T2DM	rs11856307	A	C	52.284	0.047	0.0065	4.481e-13	-0.113502	0.0479802	0.0180011
286	European	HBV	T2DM	rs11958808	C	G	37.284	0.0403	0.0066	9.992e-10	-0.0683397	0.0487126	0.160642
287	European	HBV	T2DM	rs12001437	T	C	37.0992	-0.0402	0.0066	1.099e-09	0.0500105	0.0499421	0.316648
288	European	HBV	T2DM	rs12140153	T	G	32.5809	-0.0645	0.0113	1.17e-08	0.0222449	0.0891537	0.802965
289	European	HBV	T2DM	rs1260326	T	C	95.2103	-0.0644	0.0066	1.621e-22	0.126834	0.048945	0.00955961
290	European	HBV	T2DM	rs12680692	A	T	33.8363	0.0413	0.0071	6.602e-09	-0.0813909	0.0493231	0.09891
291	European	HBV	T2DM	rs12719778	T	C	34.3576	0.0381	0.0065	4.38e-09	0.0887153	0.0481354	0.0653236
292	European	HBV	T2DM	rs12910361	A	G	135.224	-0.0814	0.007	3.951e-31	-0.0517865	0.0510038	0.30994
293	European	HBV	T2DM	rs13022337	A	G	34.7832	-0.0519	0.0088	3.611e-09	0.0168453	0.064476	0.793888
294	European	HBV	T2DM	rs13130484	T	C	42.153	0.0435	0.0067	8.492e-11	0.0421132	0.0478118	0.378419
295	European	HBV	T2DM	rs13330951	A	G	31.8167	0.0361	0.0064	1.584e-08	0.00548066	0.0478621	0.908834
296	European	HBV	T2DM	rs13385171	T	C	30.1654	0.0357	0.0065	3.81e-08	0.0186468	0.049859	0.708412
297	European	HBV	T2DM	rs13389219	T	C	86.6331	-0.0605	0.0065	1.165e-20	-0.0755482	0.0500014	0.130808
298	European	HBV	T2DM	rs1359790	A	G	132.412	-0.0817	0.0071	1.76e-30	0.0832846	0.0524348	0.112208
299	European	HBV	T2DM	rs1381937	A	C	47.6963	0.0442	0.0064	4.501e-12	-0.0484577	0.0486012	0.318741
300	European	HBV	T2DM	rs139688524	T	C	64.8174	0.1739	0.0216	7.468e-16	-0.0489146	0.198875	0.805716
301	European	HBV	T2DM	rs1412234	T	C	33.4016	-0.0393	0.0068	7.713e-09	-0.0754934	0.0492163	0.125051
302	European	HBV	T2DM	rs141521721	A	C	32.0758	0.1212	0.0214	1.392e-08	0.165049	0.265072	0.533511
303	European	HBV	T2DM	rs1426371	A	G	50.1574	-0.0517	0.0073	1.738e-12	-0.0473901	0.0505564	0.348568
304	European	HBV	T2DM	rs1431841	T	G	31.0408	0.0429	0.0077	3.078e-08	0.0504782	0.0531351	0.342114
305	European	HBV	T2DM	rs145678014	T	G	41.3378	-0.1048	0.0163	1.397e-10	-0.00306545	0.153404	0.984057
306	European	HBV	T2DM	rs1468906	A	G	33.5362	0.0388	0.0067	7.029e-09	0.0415321	0.0485457	0.39226
307	European	HBV	T2DM	rs1493694	T	C	61.5148	0.08	0.0102	3.353e-15	-0.0732334	0.0696168	0.292823
308	European	HBV	T2DM	rs1496653	A	G	70.858	0.0665	0.0079	2.487e-17	0.0126504	0.0516758	0.806609
309	European	HBV	T2DM	rs1517037	T	C	30.25	-0.0451	0.0082	3.345e-08	-0.0478496	0.0535627	0.371676
310	European	HBV	T2DM	rs1561927	T	C	34.0278	-0.042	0.0072	6.115e-09	0.00666672	0.0542698	0.90223
311	European	HBV	T2DM	rs1562396	A	G	64.6975	-0.0555	0.0069	9.635e-16	-0.0193072	0.0519619	0.710217
312	European	HBV	T2DM	rs1573090	T	G	49.6483	0.0458	0.0065	1.722e-12	0.0838857	0.047886	0.0798105
313	European	HBV	T2DM	rs1665901	A	T	34.2569	0.0398	0.0068	4.973e-09	0.0908699	0.0488147	0.06267
314	European	HBV	T2DM	rs17030845	T	C	121.612	-0.1191	0.0108	2.349e-28	-0.205113	0.103067	0.0465811
315	European	HBV	T2DM	rs1705263	A	C	57.1914	-0.0484	0.0064	3.507e-14	-0.0816481	0.0478628	0.0880319
316	European	HBV	T2DM	rs1708302	T	C	201.729	-0.0909	0.0064	5.769e-46	-0.0372044	0.0478568	0.436916
317	European	HBV	T2DM	rs17122772	C	G	30.8963	-0.0428	0.0077	3.313e-08	-0.0449054	0.0682082	0.510309
318	European	HBV	T2DM	rs17168486	T	C	65.5515	0.0672	0.0083	4.5e-16	0.00183423	0.0598338	0.975544
319	European	HBV	T2DM	rs17522122	T	G	30.9414	0.0356	0.0064	2.49e-08	-0.0361228	0.048252	0.454082
320	European	HBV	T2DM	rs17744783	A	T	31.3818	0.0577	0.0103	1.873e-08	0.0569119	0.0924863	0.538321
321	European	HBV	T2DM	rs17772814	A	G	35.617	-0.0746	0.0125	2.133e-09	-0.0592316	0.0805613	0.462195
322	European	HBV	T2DM	rs17791513	A	G	59.2433	0.1016	0.0132	1.346e-14	0.101601	0.0733726	0.166136
323	European	HBV	T2DM	rs1783541	T	C	56.3426	0.0608	0.0081	4.647e-14	-0.126039	0.0840769	0.13385
324	European	HBV	T2DM	rs1800961	T	C	83.8009	0.1602	0.0175	5.095e-20	-0.00237606	0.11475	0.98348
325	European	HBV	T2DM	rs2023681	A	G	51.5899	-0.0826	0.0115	7.399e-13	0.0153399	0.0856899	0.857925
326	European	HBV	T2DM	rs2062213	C	G	38.3367	-0.0743	0.012	6.799e-10	-0.00217314	0.0941085	0.981577
327	European	HBV	T2DM	rs2080385	T	G	55.4421	-0.0551	0.0074	1.244e-13	-0.0479428	0.0570985	0.401104
328	European	HBV	T2DM	rs2107133	A	G	43.9419	0.0643	0.0097	4.017e-11	-0.018285	0.0871973	0.833904
329	European	HBV	T2DM	rs2215383	T	C	100.313	-0.0641	0.0064	1.056e-23	0.0690914	0.0478703	0.148935
330	European	HBV	T2DM	rs2237895	A	C	182.659	-0.0892	0.0066	1.147e-41	0.0477426	0.0481373	0.321295
331	European	HBV	T2DM	rs2258238	A	T	92.5952	-0.102	0.0106	5.139e-22	0.0836734	0.0900559	0.352823
332	European	HBV	T2DM	rs2277536	T	C	37.5594	-0.0429	0.007	9.631e-10	-0.0819912	0.0522138	0.116346
333	European	HBV	T2DM	rs2290202	T	G	52.405	0.0666	0.0092	4.892e-13	-0.0078085	0.0663382	0.906299
334	European	HBV	T2DM	rs2292662	T	C	53.7222	-0.0645	0.0088	2.239e-13	-0.0988282	0.0577119	0.086816
335	European	HBV	T2DM	rs231360	T	C	73.9087	0.0576	0.0067	8.269e-18	0.013998	0.0478394	0.769825
336	European	HBV	T2DM	rs2351707	T	C	84.64	-0.0644	0.007	4.301e-20	0.0362724	0.0548857	0.508694
337	European	HBV	T2DM	rs2383205	A	G	67.24	-0.0533	0.0065	2.199e-16	0.0537225	0.0488944	0.271879
338	European	HBV	T2DM	rs243019	T	C	84.4102	-0.0588	0.0064	3.372e-20	-0.0733352	0.0479506	0.126167
339	European	HBV	T2DM	rs2767036	A	C	30.8818	-0.0389	0.007	2.936e-08	-0.0326535	0.0514488	0.525637
340	European	HBV	T2DM	rs2796441	A	G	107.521	-0.0674	0.0065	2.972e-25	-0.0635822	0.0483055	0.18809
341	European	HBV	T2DM	rs2812545	A	G	40.3714	0.0413	0.0065	1.99e-10	-0.0357966	0.047906	0.454926
342	European	HBV	T2DM	rs2820441	A	C	64.9309	0.0556	0.0069	8.562e-16	-0.0601976	0.0510817	0.238614
343	European	HBV	T2DM	rs28533815	T	C	87.4225	-0.0748	0.008	5.452e-21	0.0696308	0.0519449	0.180091
344	European	HBV	T2DM	rs28663084	A	G	30.5744	-0.0376	0.0068	3.298e-08	0.0472501	0.0508334	0.352625
345	European	HBV	T2DM	rs2925979	T	C	60.84	0.0546	0.007	7.068e-15	0.0391753	0.0509818	0.442239
346	European	HBV	T2DM	rs2972144	A	G	190.524	-0.0911	0.0066	2.192e-43	-0.0626478	0.0496838	0.207334
347	European	HBV	T2DM	rs3019208	A	G	34.085	0.0397	0.0068	5.431e-09	-0.051053	0.0529945	0.335364
348	European	HBV	T2DM	rs3094682	A	C	56.9841	-0.0619	0.0082	3.469e-14	-0.230313	0.0642288	0.000336016
349	European	HBV	T2DM	rs320369	A	G	29.9273	0.0372	0.0068	4.602e-08	0.105081	0.0495016	0.033773
350	European	HBV	T2DM	rs329122	A	G	31.7056	0.0366	0.0065	1.719e-08	0.0193188	0.0482532	0.688889
351	European	HBV	T2DM	rs340874	T	C	108.801	-0.0678	0.0065	1.555e-25	-0.0951758	0.0481645	0.0481482
352	European	HBV	T2DM	rs34715063	T	C	60.8085	-0.0772	0.0099	8.403e-15	0.0114449	0.0785672	0.884182
353	European	HBV	T2DM	rs348330	A	G	53.9238	-0.0492	0.0067	2.1e-13	0.0563822	0.0500151	0.259614
354	European	HBV	T2DM	rs34990153	A	G	53.6275	0.0476	0.0065	2.257e-13	0.0445624	0.0514234	0.386173
355	European	HBV	T2DM	rs35011184	A	G	1415.77	0.2822	0.0075	1e-200	-0.081224	0.0640801	0.204963
356	European	HBV	T2DM	rs35318451	A	G	46.6294	0.0478	0.007	9.498e-12	0.0551479	0.0504376	0.274223
357	European	HBV	T2DM	rs35777422	A	G	32.337	-0.0381	0.0067	1.302e-08	-0.00506324	0.0481027	0.91617
358	European	HBV	T2DM	rs35895680	A	C	64.4646	-0.0554	0.0069	1.084e-15	-0.056238	0.0517409	0.277074
359	European	HBV	T2DM	rs36138276	A	G	42.6449	-0.0431	0.0066	6.403e-11	0.0334593	0.0481957	0.487533
360	European	HBV	T2DM	rs3768321	T	G	110.25	0.084	0.008	4.753e-26	0.112339	0.0643483	0.0808463
361	European	HBV	T2DM	rs3783394	A	G	32.1675	-0.038	0.0067	1.421e-08	-0.0439713	0.0519133	0.396988
362	European	HBV	T2DM	rs3786900	A	G	36.3341	0.0434	0.0072	1.886e-09	-0.0917231	0.0587743	0.118618
363	European	HBV	T2DM	rs3798519	A	C	56.4331	-0.0616	0.0082	4.602e-14	-0.11331	0.0582269	0.0516535
364	European	HBV	T2DM	rs3802177	A	G	243.631	-0.1077	0.0069	9.163e-55	0.0113426	0.0491562	0.817512
365	European	HBV	T2DM	rs429358	T	C	67.204	0.0746	0.0091	2.621e-16	-0.0185944	0.0622649	0.765219
366	European	HBV	T2DM	rs4368494	A	G	59.5102	-0.054	0.007	1.385e-14	-0.0481172	0.0522223	0.356846
367	European	HBV	T2DM	rs459193	A	G	97.8202	-0.0722	0.0073	6.783e-23	-0.09289	0.0512416	0.0698651
368	European	HBV	T2DM	rs4686471	T	C	84.8632	-0.0608	0.0066	3.045e-20	-0.0851729	0.0492628	0.0838185
369	European	HBV	T2DM	rs4688760	T	C	36	0.042	0.007	2.136e-09	0.0744554	0.0505955	0.141134
370	European	HBV	T2DM	rs4709746	T	C	34.8838	-0.0567	0.0096	3.951e-09	-0.0258167	0.0871479	0.767047
371	European	HBV	T2DM	rs474513	A	G	38.8674	0.0399	0.0064	4.178e-10	-0.0079668	0.0477625	0.867527
372	European	HBV	T2DM	rs4804833	A	G	52.8926	0.048	0.0066	3.417e-13	-0.0517494	0.0491215	0.292113
373	European	HBV	T2DM	rs4812034	T	G	42.25	0.0416	0.0064	7.347e-11	0.0166303	0.0494922	0.736857
374	European	HBV	T2DM	rs4865436	C	G	42.6844	-0.049	0.0075	8.037e-11	-0.00549529	0.0513912	0.914844
375	European	HBV	T2DM	rs490689	A	G	46.0702	0.0543	0.008	8.863e-12	0.0418919	0.061545	0.496079
376	European	HBV	T2DM	rs4925109	A	G	47.59	0.0476	0.0069	5.65e-12	0.0700669	0.0511722	0.170925
377	European	HBV	T2DM	rs4929965	A	G	96.5017	0.0668	0.0068	9.669e-23	-0.0250762	0.0504911	0.619438
378	European	HBV	T2DM	rs4977213	T	C	53.9905	-0.0507	0.0069	2.187e-13	-0.00648416	0.0541376	0.904664
379	European	HBV	T2DM	rs505922	T	C	48.3843	-0.0473	0.0068	3.65e-12	-0.059534	0.0480334	0.215187
380	European	HBV	T2DM	rs508419	A	G	116.928	-0.0811	0.0075	5.433e-27	-0.0442946	0.0591151	0.45368
381	European	HBV	T2DM	rs5215	T	C	114.425	-0.0706	0.0066	9.848e-27	-0.0235267	0.0477125	0.621946
382	European	HBV	T2DM	rs55653563	A	C	36.5017	0.0435	0.0072	1.731e-09	0.0112582	0.0554806	0.839196
383	European	HBV	T2DM	rs55872725	T	C	352.284	0.122	0.0065	8.509e-79	0.0311511	0.0482931	0.518899
384	European	HBV	T2DM	rs56187241	T	C	41.7135	0.1014	0.0157	1.072e-10	0.1164	0.107854	0.280485
385	European	HBV	T2DM	rs56348580	C	G	79.9599	-0.0617	0.0069	4.313e-19	-0.0282607	0.0532101	0.59534
386	European	HBV	T2DM	rs5758223	A	G	31.8986	0.0401	0.0071	1.779e-08	-0.024316	0.0520788	0.640566
387	European	HBV	T2DM	rs576674	A	G	39.1352	-0.0538	0.0086	3.697e-10	-0.0321129	0.0816304	0.694028
388	European	HBV	T2DM	rs58432198	T	C	38.1276	-0.0636	0.0103	5.707e-10	-0.0570065	0.0971043	0.55716
389	European	HBV	T2DM	rs58642235	T	C	36.2558	-0.0566	0.0094	1.896e-09	-0.0700213	0.0705462	0.320925
390	European	HBV	T2DM	rs59147390	T	C	38.0865	0.0648	0.0105	6.056e-10	-0.0126038	0.082519	0.878605
391	European	HBV	T2DM	rs601945	A	G	97.4582	-0.0849	0.0086	4.662e-23	-0.203328	0.0627271	0.00118913
392	European	HBV	T2DM	rs61676547	C	G	42.0096	0.0525	0.0081	7.417e-11	0.0782547	0.0559234	0.161717
393	European	HBV	T2DM	rs62107261	T	C	40.0587	0.1019	0.0161	2.621e-10	0.0734799	0.169982	0.665537
394	European	HBV	T2DM	rs62271373	A	T	37.5156	0.0882	0.0144	1.033e-09	0.196015	0.117409	0.0950167
395	European	HBV	T2DM	rs62563593	A	G	36.7422	-0.0394	0.0065	1.284e-09	-0.08524	0.0502473	0.089809
396	European	HBV	T2DM	rs6444809	T	C	32.1111	0.0544	0.0096	1.628e-08	-0.137958	0.069748	0.0479336
397	European	HBV	T2DM	rs6459737	A	G	75.716	-0.0583	0.0067	3.311e-18	-0.00678828	0.0512864	0.894699
398	European	HBV	T2DM	rs6545714	A	G	31.1879	-0.0363	0.0065	2.246e-08	-0.041987	0.048639	0.388007
399	European	HBV	T2DM	rs6600191	T	C	47.6912	0.0587	0.0085	4.471e-12	-0.0616301	0.0746474	0.409021
400	European	HBV	T2DM	rs6687271	A	C	30.3254	-0.0402	0.0073	4.136e-08	-0.0556071	0.051325	0.278617
401	European	HBV	T2DM	rs672271	T	C	29.7521	-0.06	0.011	4.825e-08	-0.102838	0.0766426	0.179667
402	European	HBV	T2DM	rs67232546	T	C	44.0564	0.0531	0.008	2.505e-11	0.0349555	0.0667211	0.600345
403	European	HBV	T2DM	rs6821438	A	G	38.4788	0.0397	0.0064	5.103e-10	-0.0290507	0.0486983	0.550812
404	European	HBV	T2DM	rs6885132	C	G	49	0.077	0.011	2.488e-12	0.0201582	0.0746147	0.787033
405	European	HBV	T2DM	rs6937438	A	G	53.9176	-0.0514	0.007	2.352e-13	0.0610952	0.0515188	0.235669
406	European	HBV	T2DM	rs702634	A	G	53.142	0.0503	0.0069	3.365e-13	0.0335105	0.0506509	0.50823
407	European	HBV	T2DM	rs7178762	T	C	36.5647	-0.0387	0.0064	1.367e-09	-0.0271803	0.048327	0.573826
408	European	HBV	T2DM	rs7240767	T	C	31.7686	-0.0372	0.0066	1.705e-08	0.0597147	0.048871	0.221752
409	European	HBV	T2DM	rs72802358	C	G	112.519	-0.1135	0.0107	2.215e-26	-0.113279	0.0804208	0.15896
410	European	HBV	T2DM	rs739846	A	G	54.3132	0.0877	0.0119	2.02e-13	0.247884	0.0982365	0.0116247
411	European	HBV	T2DM	rs745805	A	T	56.6077	0.0632	0.0084	4.516e-14	0.0574102	0.0666127	0.388769
412	European	HBV	T2DM	rs7568172	A	G	37.527	-0.0827	0.0135	9.187e-10	-0.165589	0.0948208	0.0807532
413	European	HBV	T2DM	rs7572970	A	G	38.5434	-0.0447	0.0072	6.12e-10	0.0225822	0.0590745	0.702265
414	European	HBV	T2DM	rs7633675	T	G	254.59	-0.1085	0.0068	3.206e-57	0.053861	0.0515516	0.296117
415	European	HBV	T2DM	rs7667864	A	C	32.0579	-0.0402	0.0071	1.64e-08	0.0931537	0.0514565	0.0702425
416	European	HBV	T2DM	rs7669833	A	T	66.7722	-0.0572	0.007	3.524e-16	-0.0132924	0.0503002	0.791579
417	European	HBV	T2DM	rs76895963	T	G	307.971	0.4826	0.0275	9.124e-69	0.094341	0.143551	0.511055
418	European	HBV	T2DM	rs7732130	A	G	74.9461	-0.0606	0.007	5.693e-18	-0.0152819	0.0567084	0.787559
419	European	HBV	T2DM	rs77464186	A	C	132.647	0.1002	0.0087	9.304e-31	0.00765802	0.0560622	0.891348
420	European	HBV	T2DM	rs77864822	A	G	34.073	0.0753	0.0129	5.005e-09	0.110634	0.0824561	0.179683
421	European	HBV	T2DM	rs7966976	A	G	85.9627	-0.0751	0.0081	1.217e-20	-0.0188838	0.0630216	0.764452
422	European	HBV	T2DM	rs8008910	A	G	53.1364	0.0554	0.0076	4.223e-13	0.0210919	0.0556809	0.704836
423	European	HBV	T2DM	rs8071043	T	C	59.1542	-0.0523	0.0068	1.533e-14	-0.00178592	0.0516874	0.972437
424	European	HBV	T2DM	rs8097210	T	G	55.6267	-0.0537	0.0072	1.061e-13	0.0693807	0.059878	0.246578
425	European	HBV	T2DM	rs8192675	T	C	88.6288	0.0659	0.007	5.772e-21	-0.0673436	0.0539416	0.211864
426	European	HBV	T2DM	rs878521	A	G	69.7451	0.0618	0.0074	9.308e-17	-0.0530744	0.0589018	0.367554
427	European	HBV	T2DM	rs9304665	A	T	30.25	0.0418	0.0076	4.529e-08	0.0482732	0.0530413	0.362766
428	European	HBV	T2DM	rs9368222	A	C	377.235	0.1379	0.0071	1.42e-83	0.0179116	0.0506973	0.723861
429	European	HBV	T2DM	rs9379084	A	G	87.9349	-0.0994	0.0106	5.478e-21	0.073184	0.0758655	0.334718
430	European	HBV	T2DM	rs9665898	T	C	31.1934	-0.0525	0.0094	2.528e-08	0.0207161	0.0653531	0.751253
431	European	HBV	T2DM	rs9873519	T	C	33.6038	0.0371	0.0064	6.292e-09	-0.0537995	0.0485479	0.267786
432	East Asian	HBV	T2DM	rs10244051	T	G	58.2049	-0.0679	0.0089	1.741e-14	-0.0266962	0.0329487	0.417805
433	East Asian	HBV	T2DM	rs10408179	T	C	96.4531	0.0933	0.0095	7.991e-23	0.0643401	0.0361336	0.0749751
434	East Asian	HBV	T2DM	rs10467680	T	C	49.1668	-0.0589	0.0084	2.857e-12	-0.00219705	0.0309736	0.943451
435	East Asian	HBV	T2DM	rs10736116	C	G	35.8711	0.0557	0.0093	1.917e-09	-0.0177829	0.0323814	0.582889
436	East Asian	HBV	T2DM	rs10771372	T	C	54.9246	-0.0667	0.009	9.747e-14	0.00153379	0.0330915	0.963031
437	East Asian	HBV	T2DM	rs10882098	T	C	224.67	-0.1364	0.0091	3.646e-51	-0.011362	0.0335636	0.734971
438	East Asian	HBV	T2DM	rs10965246	T	C	495.839	0.1915	0.0086	9.34e-109	0.031635	0.0308961	0.305876
439	East Asian	HBV	T2DM	rs11030104	A	G	35.424	0.0494	0.0083	2.989e-09	-0.0261351	0.031044	0.399858
440	East Asian	HBV	T2DM	rs11257655	T	C	213.582	0.1213	0.0083	4.6e-48	-0.0198092	0.0315496	0.530086
441	East Asian	HBV	T2DM	rs113748381	A	G	72.4931	0.1192	0.014	1.857e-17	-0.00833505	0.0563277	0.882363
442	East Asian	HBV	T2DM	rs11651052	A	G	185.018	0.1265	0.0093	2.407e-42	-0.0235876	0.033	0.474747
443	East Asian	HBV	T2DM	rs117624659	T	C	50.4976	0.2075	0.0292	1.19e-12	-0.0620087	0.0891344	0.486631
444	East Asian	HBV	T2DM	rs117809958	A	T	52.776	0.2223	0.0306	3.54e-13	-0.00364454	0.13625	0.97866
445	East Asian	HBV	T2DM	rs118012224	T	C	63.5532	0.114	0.0143	1.834e-15	0.0197566	0.0482763	0.682363
446	East Asian	HBV	T2DM	rs11987974	T	C	31.8826	0.0559	0.0099	1.685e-08	-0.0178228	0.0343082	0.603419
447	East Asian	HBV	T2DM	rs12000501	A	G	41.7803	0.1338	0.0207	9.41e-11	0.0624847	0.0612121	0.307354
448	East Asian	HBV	T2DM	rs1215468	A	G	83.703	0.086	0.0094	4.866e-20	0.00807553	0.034273	0.813725
449	East Asian	HBV	T2DM	rs12549902	A	G	73.0618	0.0718	0.0084	1.675e-17	0.00441309	0.0304757	0.884863
450	East Asian	HBV	T2DM	rs1260326	T	C	54.3684	-0.0612	0.0083	1.994e-13	0.0091784	0.0307005	0.764966
451	East Asian	HBV	T2DM	rs12625671	T	C	74.1625	-0.0732	0.0085	1.007e-17	-0.0215508	0.0311354	0.488834
452	East Asian	HBV	T2DM	rs12669223	A	G	175.518	0.1974	0.0149	2.967e-40	-0.0916411	0.0470975	0.0516816
453	East Asian	HBV	T2DM	rs12712928	C	G	50.2665	0.0631	0.0089	1.031e-12	-0.0333118	0.0314368	0.289307
454	East Asian	HBV	T2DM	rs13266634	T	C	226.073	-0.1263	0.0084	1.035e-50	-0.0129987	0.030973	0.67472
455	East Asian	HBV	T2DM	rs13306146	A	G	32.3553	0.0529	0.0093	1.178e-08	0.00313494	0.0336227	0.925714
456	East Asian	HBV	T2DM	rs142395395	A	G	70.5067	0.2116	0.0252	4.498e-17	-0.188894	0.0994715	0.0575681
457	East Asian	HBV	T2DM	rs1459513	A	C	46.0801	-0.0577	0.0085	1.401e-11	-0.0231321	0.0314013	0.461329
458	East Asian	HBV	T2DM	rs16918226	A	T	39.4579	0.0647	0.0103	3.772e-10	-0.0432374	0.0390359	0.268021
459	East Asian	HBV	T2DM	rs17168486	T	C	53.8929	0.0624	0.0085	2.706e-13	0.034409	0.0311384	0.269144
460	East Asian	HBV	T2DM	rs185063984	A	G	39.305	-0.1699	0.0271	3.574e-10	-0.0409825	0.0871198	0.638058
461	East Asian	HBV	T2DM	rs2054757	A	G	63.8119	-0.0679	0.0085	1.829e-15	0.0228475	0.0305317	0.454267
462	East Asian	HBV	T2DM	rs2074314	T	C	102.129	-0.0859	0.0085	8.248e-24	0.0464664	0.0315634	0.140978
463	East Asian	HBV	T2DM	rs2237897	T	C	703.943	-0.2494	0.0094	1.04e-155	0.00880421	0.0319346	0.782783
464	East Asian	HBV	T2DM	rs2292662	T	C	102.81	-0.0872	0.0086	6.222e-24	-0.0219209	0.0319509	0.492662
465	East Asian	HBV	T2DM	rs243018	C	G	43.388	-0.0606	0.0092	3.896e-11	0.00846261	0.0334371	0.800198
466	East Asian	HBV	T2DM	rs2583934	T	G	44.4444	0.058	0.0087	3.373e-11	-0.00938624	0.0320564	0.769672
467	East Asian	HBV	T2DM	rs2796441	A	G	70.4819	-0.0722	0.0086	6.658e-17	-0.0183623	0.0313801	0.558441
468	East Asian	HBV	T2DM	rs28599782	A	G	37.8341	0.0652	0.0106	9.12e-10	0.0383881	0.0373075	0.303497
469	East Asian	HBV	T2DM	rs28691713	T	C	64.1668	-0.0769	0.0096	1.085e-15	-0.0270465	0.0340357	0.426817
470	East Asian	HBV	T2DM	rs3012044	A	G	30.7156	-0.046	0.0083	3.315e-08	0.00490265	0.0305121	0.872346
471	East Asian	HBV	T2DM	rs340877	A	G	31.8418	0.0474	0.0084	1.9e-08	0.00107861	0.0308119	0.972075
472	East Asian	HBV	T2DM	rs34091244	T	C	65.2583	0.0929	0.0115	6.192e-16	-0.0289726	0.039966	0.468495
473	East Asian	HBV	T2DM	rs34532817	T	C	35.9348	-0.1103	0.0184	2.24e-09	-0.0769216	0.067518	0.254588
474	East Asian	HBV	T2DM	rs35551980	T	C	36.4965	-0.0586	0.0097	1.516e-09	0.00306506	0.0358927	0.931947
475	East Asian	HBV	T2DM	rs3743140	A	G	57.3666	0.0818	0.0108	2.784e-14	0.000120665	0.0346466	0.997221
476	East Asian	HBV	T2DM	rs3860593	A	G	37.8445	-0.0689	0.0112	6.987e-10	-0.00795162	0.0412057	0.846979
477	East Asian	HBV	T2DM	rs4273712	A	G	38.7994	-0.0517	0.0083	5.353e-10	0.023734	0.0305379	0.437041
478	East Asian	HBV	T2DM	rs476828	T	C	81.1857	-0.0874	0.0097	2.016e-19	0.0417748	0.0349677	0.232216
479	East Asian	HBV	T2DM	rs4865473	A	G	36.2165	-0.0668	0.0111	1.586e-09	-0.000786496	0.0369142	0.983001
480	East Asian	HBV	T2DM	rs4886869	A	G	83.7438	-0.0787	0.0086	8.631e-20	-0.0409686	0.0311244	0.188078
481	East Asian	HBV	T2DM	rs55841274	A	G	46.0415	0.1486	0.0219	1.222e-11	0.0750872	0.0622993	0.2281
482	East Asian	HBV	T2DM	rs55872725	T	C	153.034	0.1435	0.0116	3.531e-35	-0.0637985	0.0378799	0.0921369
483	East Asian	HBV	T2DM	rs59318346	A	C	41.4808	-0.0921	0.0143	1.323e-10	-0.0310371	0.0527068	0.555953
484	East Asian	HBV	T2DM	rs6122888	T	C	35.7308	0.0532	0.0089	1.875e-09	0.0373898	0.030923	0.226615
485	East Asian	HBV	T2DM	rs61578857	T	C	122.214	-0.1205	0.0109	1.275e-28	-0.0152568	0.0404863	0.706294
486	East Asian	HBV	T2DM	rs6416749	T	C	43.1442	-0.0624	0.0095	4.785e-11	0.0783805	0.0329691	0.0174354
487	East Asian	HBV	T2DM	rs660198	C	G	35.618	-0.0561	0.0094	2.234e-09	-0.0127464	0.034291	0.710106
488	East Asian	HBV	T2DM	rs66906321	T	C	51.5873	-0.1063	0.0148	5.884e-13	0.0245687	0.0517376	0.634879
489	East Asian	HBV	T2DM	rs703977	T	G	53.2042	0.062	0.0085	3.83e-13	0.0231701	0.0306631	0.449868
490	East Asian	HBV	T2DM	rs7103836	C	G	63.2789	-0.1408	0.0177	1.853e-15	0.0379818	0.0815732	0.64149
491	East Asian	HBV	T2DM	rs7107390	C	G	42.9659	0.1016	0.0155	5.497e-11	0.0026546	0.0566008	0.962593
492	East Asian	HBV	T2DM	rs7163757	T	C	102.605	-0.0861	0.0085	6.5e-24	0.0190447	0.0308592	0.537135
493	East Asian	HBV	T2DM	rs72501962	A	T	127.864	0.1029	0.0091	7.334e-30	-0.0298973	0.0331348	0.366901
494	East Asian	HBV	T2DM	rs7250869	T	C	56.8693	0.0641	0.0085	6.031e-14	-0.0438311	0.0306598	0.152834
495	East Asian	HBV	T2DM	rs72627178	A	G	31.9415	-0.0503	0.0089	1.341e-08	0.0278852	0.0321353	0.385535
496	East Asian	HBV	T2DM	rs7304270	T	C	44.5556	-0.0801	0.012	2.635e-11	0.0512976	0.0405506	0.205862
497	East Asian	HBV	T2DM	rs7305424	A	T	44.1834	-0.0565	0.0085	3.659e-11	-0.0327897	0.0313683	0.295878
498	East Asian	HBV	T2DM	rs73085586	A	G	30.9494	-0.0484	0.0087	3.166e-08	0.0473352	0.0319212	0.138107
499	East Asian	HBV	T2DM	rs73347525	A	G	36.7607	0.0673	0.0111	1.198e-09	0.0380038	0.039593	0.337125
500	East Asian	HBV	T2DM	rs742762	A	C	58.6691	0.072	0.0094	1.659e-14	0.0444715	0.0354818	0.210075
501	East Asian	HBV	T2DM	rs74289356	T	C	36	0.0546	0.0091	1.712e-09	-0.0672737	0.0311405	0.0307472
502	East Asian	HBV	T2DM	rs75327047	T	C	31.4315	-0.1054	0.0188	1.938e-08	0.0310343	0.0664966	0.64071
503	East Asian	HBV	T2DM	rs7551025	A	G	44.5879	0.0621	0.0093	2.162e-11	-0.034332	0.033345	0.303198
504	East Asian	HBV	T2DM	rs75713650	A	G	58.3641	-0.1696	0.0222	2.434e-14	0.0585871	0.0611698	0.338175
505	East Asian	HBV	T2DM	rs7615045	A	G	209.928	-0.1304	0.009	5.528e-48	0.0420663	0.0322267	0.191782
506	East Asian	HBV	T2DM	rs78075808	A	G	40.6519	0.0899	0.0141	1.958e-10	-0.0342433	0.051957	0.509851
507	East Asian	HBV	T2DM	rs7901695	T	C	163.979	-0.283	0.0221	2.002e-37	0.0448209	0.0733192	0.540993
508	East Asian	HBV	T2DM	rs79747549	A	G	37.2804	-0.0635	0.0104	1.165e-09	-0.0290811	0.0399538	0.466694
509	East Asian	HBV	T2DM	rs80234489	A	C	97.2367	-0.1134	0.0115	5.635e-23	-0.0314905	0.0389661	0.419004
510	East Asian	HBV	T2DM	rs8038760	A	C	35.7215	0.0514	0.0086	2.738e-09	0.0359841	0.0308824	0.243939
511	East Asian	HBV	T2DM	rs879882	T	C	46.24	-0.0612	0.009	8.465e-12	-0.0263757	0.0309884	0.394687
512	East Asian	HBV	T2DM	rs887609	A	G	34.8311	0.0661	0.0112	3.303e-09	0.0137982	0.0395096	0.726913
513	East Asian	HBV	T2DM	rs9316706	A	G	32.2415	0.0494	0.0087	1.639e-08	0.0116548	0.0322759	0.718025
514	East Asian	HBV	T2DM	rs9350271	A	G	623.194	0.2072	0.0083	1.18e-136	-0.00370608	0.030874	0.904452
515	East Asian	HBV	T2DM	rs9379084	A	G	32.7071	-0.0692	0.0121	1.14e-08	0.0559057	0.0362016	0.122519
516	East Asian	HBV	T2DM	rs9845527	A	T	38.0666	0.0654	0.0106	8.103e-10	-0.0299903	0.0401419	0.454999
517	East Asian	HBV	T2DM	rs9948462	T	C	30.3671	0.0518	0.0094	3.361e-08	-0.0887653	0.0340663	0.00916968
518	European	HCV	T2DM	rs1007090	T	C	41.8685	-0.044	0.0068	1.012e-10	0.118999	0.100617	0.236928
519	European	HCV	T2DM	rs10097617	T	C	57.9026	0.0487	0.0064	2.439e-14	0.317532	0.0962888	0.00097479
520	European	HCV	T2DM	rs10406431	A	G	86.0613	0.0603	0.0065	1.557e-20	-0.134688	0.0963005	0.161928
521	European	HCV	T2DM	rs10419627	A	G	43.9671	0.0431	0.0065	3.15e-11	-0.0493955	0.097212	0.611368
522	European	HCV	T2DM	rs10516495	A	T	36.699	-0.0418	0.0069	1.458e-09	-0.117662	0.103765	0.256822
523	European	HCV	T2DM	rs1061810	A	C	51.4294	0.0502	0.007	8.305e-13	-0.0807728	0.105504	0.443918
524	European	HCV	T2DM	rs10750397	A	G	30.7947	0.0394	0.0071	3.132e-08	0.0176497	0.107267	0.869306
525	European	HCV	T2DM	rs10811660	A	G	345.268	-0.1598	0.0086	2.541e-77	-0.142288	0.127409	0.264088
526	European	HCV	T2DM	rs10830963	C	G	202.361	-0.101	0.0071	1.121e-45	-0.218842	0.106932	0.0407022
527	European	HCV	T2DM	rs10882099	T	C	283.793	0.1095	0.0065	7.726e-64	0.0920645	0.0974526	0.344807
528	European	HCV	T2DM	rs10937721	C	G	165.863	0.085	0.0066	5.39e-38	-0.277902	0.0993185	0.00514061
529	European	HCV	T2DM	rs10974438	A	C	58.8541	-0.0514	0.0067	1.713e-14	0.0418229	0.10039	0.676968
530	European	HCV	T2DM	rs11048456	T	C	39.76	-0.0454	0.0072	3.295e-10	0.00118026	0.110939	0.991512
531	European	HCV	T2DM	rs11063029	T	C	38.656	0.0858	0.0138	5.364e-10	-0.110354	0.218021	0.612743
532	European	HCV	T2DM	rs11063069	A	G	50.2484	-0.056	0.0079	9.941e-13	-0.0725481	0.118368	0.539941
533	European	HCV	T2DM	rs1117610	A	T	30.978	-0.0423	0.0076	3.125e-08	0.063917	0.115693	0.580624
534	European	HCV	T2DM	rs11257655	T	C	124.453	0.0859	0.0077	1.455e-28	0.122915	0.118245	0.298577
535	European	HCV	T2DM	rs1127215	T	C	57.0606	-0.0491	0.0065	3.918e-14	-0.0426411	0.0972948	0.661193
536	European	HCV	T2DM	rs11496066	T	C	37.4603	0.0508	0.0083	8.171e-10	-0.181447	0.122497	0.138544
537	European	HCV	T2DM	rs115505614	T	C	123.672	0.1657	0.0149	7.58e-29	0.0829622	0.222753	0.709565
538	European	HCV	T2DM	rs116425039	A	G	61.0913	-0.272	0.0348	5.084e-15	-0.722981	0.534308	0.176019
539	European	HCV	T2DM	rs11699802	T	C	46.4495	-0.0443	0.0065	8.838e-12	-0.147185	0.0972277	0.130072
540	European	HCV	T2DM	rs11708067	A	G	131.207	0.0882	0.0077	5.046e-30	-0.259925	0.112669	0.0210564
541	European	HCV	T2DM	rs11709077	A	G	114.954	-0.104	0.0097	1.255e-26	0.0702451	0.147879	0.634774
542	European	HCV	T2DM	rs11759026	A	G	77.44	-0.066	0.0075	2.042e-18	-0.00482528	0.114594	0.966413
543	European	HCV	T2DM	rs11842871	T	G	30.0244	-0.04	0.0073	4.825e-08	-0.00826524	0.109412	0.939783
544	European	HCV	T2DM	rs11856307	A	C	52.284	0.047	0.0065	4.481e-13	-0.0575646	0.0969815	0.552805
545	European	HCV	T2DM	rs11958808	C	G	37.284	0.0403	0.0066	9.992e-10	0.00962311	0.0985539	0.922216
546	European	HCV	T2DM	rs12001437	T	C	37.0992	-0.0402	0.0066	1.099e-09	-0.0403944	0.0993014	0.684165
547	European	HCV	T2DM	rs12140153	T	G	32.5809	-0.0645	0.0113	1.17e-08	0.0130212	0.175646	0.940904
548	European	HCV	T2DM	rs12325539	T	C	39.787	-0.041	0.0065	2.686e-10	0.166669	0.0974897	0.0873392
549	European	HCV	T2DM	rs1260326	T	C	95.2103	-0.0644	0.0066	1.621e-22	0.00525424	0.0973527	0.956958
550	European	HCV	T2DM	rs12680692	A	T	33.8363	0.0413	0.0071	6.602e-09	-0.0559503	0.108822	0.607152
551	European	HCV	T2DM	rs12719778	T	C	34.3576	0.0381	0.0065	4.38e-09	-0.0473383	0.0959487	0.621751
552	European	HCV	T2DM	rs12910361	A	G	135.224	-0.0814	0.007	3.951e-31	0.0919219	0.10552	0.383681
553	European	HCV	T2DM	rs12920022	A	T	32.9376	0.0528	0.0092	1.001e-08	0.0954909	0.134235	0.476854
554	European	HCV	T2DM	rs13022337	A	G	34.7832	-0.0519	0.0088	3.611e-09	-0.106169	0.126567	0.401559
555	European	HCV	T2DM	rs13130484	T	C	42.153	0.0435	0.0067	8.492e-11	-0.0915332	0.0969649	0.345178
556	European	HCV	T2DM	rs13330951	A	G	31.8167	0.0361	0.0064	1.584e-08	0.0455779	0.0961943	0.635635
557	European	HCV	T2DM	rs13385171	T	C	30.1654	0.0357	0.0065	3.81e-08	-0.1215	0.0971082	0.210867
558	European	HCV	T2DM	rs13389219	T	C	86.6331	-0.0605	0.0065	1.165e-20	-0.0355344	0.098038	0.717012
559	European	HCV	T2DM	rs1359790	A	G	132.412	-0.0817	0.0071	1.76e-30	-0.100984	0.105434	0.338165
560	European	HCV	T2DM	rs1381937	A	C	47.6963	0.0442	0.0064	4.501e-12	0.0126498	0.0965514	0.895762
561	European	HCV	T2DM	rs139688524	T	C	64.8174	0.1739	0.0216	7.468e-16	-0.255399	0.331792	0.441444
562	European	HCV	T2DM	rs1412234	T	C	33.4016	-0.0393	0.0068	7.713e-09	0.203738	0.102416	0.0466667
563	European	HCV	T2DM	rs141521721	A	C	32.0758	0.1212	0.0214	1.392e-08	-0.446635	0.31121	0.151242
564	European	HCV	T2DM	rs1426371	A	G	50.1574	-0.0517	0.0073	1.738e-12	-0.0659318	0.11119	0.553205
565	European	HCV	T2DM	rs1431841	T	G	31.0408	0.0429	0.0077	3.078e-08	-0.0187837	0.118179	0.873714
566	European	HCV	T2DM	rs145678014	T	G	41.3378	-0.1048	0.0163	1.397e-10	-0.166746	0.234094	0.476275
567	European	HCV	T2DM	rs1468906	A	G	33.5362	0.0388	0.0067	7.029e-09	-0.124726	0.10036	0.213948
568	European	HCV	T2DM	rs1493694	T	C	61.5148	0.08	0.0102	3.353e-15	-0.00369719	0.154639	0.980926
569	European	HCV	T2DM	rs1496653	A	G	70.858	0.0665	0.0079	2.487e-17	-0.101731	0.119519	0.394676
570	European	HCV	T2DM	rs1517037	T	C	30.25	-0.0451	0.0082	3.345e-08	0.172142	0.122394	0.159589
571	European	HCV	T2DM	rs1561927	T	C	34.0278	-0.042	0.0072	6.115e-09	-0.0460855	0.109497	0.67384
572	European	HCV	T2DM	rs1562396	A	G	64.6975	-0.0555	0.0069	9.635e-16	0.112799	0.102806	0.272554
573	European	HCV	T2DM	rs1573090	T	G	49.6483	0.0458	0.0065	1.722e-12	-0.0486654	0.101038	0.630052
574	European	HCV	T2DM	rs1665901	A	T	34.2569	0.0398	0.0068	4.973e-09	-0.080351	0.102422	0.432741
575	European	HCV	T2DM	rs17030845	T	C	121.612	-0.1191	0.0108	2.349e-28	0.180183	0.15682	0.250564
576	European	HCV	T2DM	rs1705263	A	C	57.1914	-0.0484	0.0064	3.507e-14	0.0798448	0.0963313	0.407185
577	European	HCV	T2DM	rs1708302	T	C	201.729	-0.0909	0.0064	5.769e-46	-0.121487	0.0957736	0.204627
578	European	HCV	T2DM	rs17122772	C	G	30.8963	-0.0428	0.0077	3.313e-08	-0.0387951	0.114039	0.733711
579	European	HCV	T2DM	rs17168486	T	C	65.5515	0.0672	0.0083	4.5e-16	0.11534	0.128653	0.369974
580	European	HCV	T2DM	rs17522122	T	G	30.9414	0.0356	0.0064	2.49e-08	0.189754	0.0965787	0.0494421
581	European	HCV	T2DM	rs17744783	A	T	31.3818	0.0577	0.0103	1.873e-08	-0.0159668	0.156607	0.918793
582	European	HCV	T2DM	rs17772814	A	G	35.617	-0.0746	0.0125	2.133e-09	-0.152357	0.194601	0.433673
583	European	HCV	T2DM	rs17791513	A	G	59.2433	0.1016	0.0132	1.346e-14	-0.273422	0.20678	0.186073
584	European	HCV	T2DM	rs1783541	T	C	56.3426	0.0608	0.0081	4.647e-14	-0.0431822	0.116025	0.70976
585	European	HCV	T2DM	rs1800961	T	C	83.8009	0.1602	0.0175	5.095e-20	0.387614	0.281003	0.167772
586	European	HCV	T2DM	rs2023681	A	G	51.5899	-0.0826	0.0115	7.399e-13	-0.221639	0.165979	0.181766
587	European	HCV	T2DM	rs2062213	C	G	38.3367	-0.0743	0.012	6.799e-10	-0.0121612	0.181807	0.946669
588	European	HCV	T2DM	rs2080385	T	G	55.4421	-0.0551	0.0074	1.244e-13	-0.058553	0.111128	0.598264
589	European	HCV	T2DM	rs2107133	A	G	43.9419	0.0643	0.0097	4.017e-11	-0.165712	0.139595	0.23519
590	European	HCV	T2DM	rs2215383	T	C	100.313	-0.0641	0.0064	1.056e-23	0.0177099	0.096286	0.854068
591	European	HCV	T2DM	rs2237895	A	C	182.659	-0.0892	0.0066	1.147e-41	0.203843	0.0971042	0.0357971
592	European	HCV	T2DM	rs2258238	A	T	92.5952	-0.102	0.0106	5.139e-22	0.193205	0.156118	0.215882
593	European	HCV	T2DM	rs2277536	T	C	37.5594	-0.0429	0.007	9.631e-10	0.0319074	0.106121	0.763667
594	European	HCV	T2DM	rs2290202	T	G	52.405	0.0666	0.0092	4.892e-13	0.230553	0.143104	0.10716
595	European	HCV	T2DM	rs2292662	T	C	53.7222	-0.0645	0.0088	2.239e-13	-0.00234854	0.133103	0.985922
596	European	HCV	T2DM	rs231360	T	C	73.9087	0.0576	0.0067	8.269e-18	-0.161902	0.0989521	0.101806
597	European	HCV	T2DM	rs2351707	T	C	84.64	-0.0644	0.007	4.301e-20	-0.0209298	0.106612	0.844362
598	European	HCV	T2DM	rs2383205	A	G	67.24	-0.0533	0.0065	2.199e-16	0.0323663	0.0981049	0.741464
599	European	HCV	T2DM	rs243019	T	C	84.4102	-0.0588	0.0064	3.372e-20	0.0164502	0.0964005	0.864503
600	European	HCV	T2DM	rs2767036	A	C	30.8818	-0.0389	0.007	2.936e-08	0.0566326	0.105851	0.592634
601	European	HCV	T2DM	rs2796441	A	G	107.521	-0.0674	0.0065	2.972e-25	-0.172615	0.0971625	0.0756414
602	European	HCV	T2DM	rs2812545	A	G	40.3714	0.0413	0.0065	1.99e-10	-0.0267039	0.0976665	0.784531
603	European	HCV	T2DM	rs2820441	A	C	64.9309	0.0556	0.0069	8.562e-16	0.054924	0.10299	0.593829
604	European	HCV	T2DM	rs28533815	T	C	87.4225	-0.0748	0.008	5.452e-21	-0.116131	0.111113	0.295948
605	European	HCV	T2DM	rs28663084	A	G	30.5744	-0.0376	0.0068	3.298e-08	0.136687	0.102951	0.184282
606	European	HCV	T2DM	rs2896177	A	G	32.8831	-0.0367	0.0064	9.128e-09	0.0344464	0.0960375	0.719837
607	European	HCV	T2DM	rs2925979	T	C	60.84	0.0546	0.007	7.068e-15	0.149395	0.104927	0.154504
608	European	HCV	T2DM	rs2972144	A	G	190.524	-0.0911	0.0066	2.192e-43	-0.0860677	0.0999905	0.389371
609	European	HCV	T2DM	rs3019208	A	G	34.085	0.0397	0.0068	5.431e-09	0.203342	0.10303	0.0484259
610	European	HCV	T2DM	rs3094682	A	C	56.9841	-0.0619	0.0082	3.469e-14	-0.234735	0.12433	0.0590259
611	European	HCV	T2DM	rs320369	A	G	29.9273	0.0372	0.0068	4.602e-08	-0.101481	0.10437	0.330889
612	European	HCV	T2DM	rs329122	A	G	31.7056	0.0366	0.0065	1.719e-08	-0.0906299	0.0969989	0.350129
613	European	HCV	T2DM	rs340874	T	C	108.801	-0.0678	0.0065	1.555e-25	0.0410082	0.0962859	0.67018
614	European	HCV	T2DM	rs34715063	T	C	60.8085	-0.0772	0.0099	8.403e-15	0.00729719	0.144875	0.959828
615	European	HCV	T2DM	rs348330	A	G	53.9238	-0.0492	0.0067	2.1e-13	0.00672099	0.100171	0.946506
616	European	HCV	T2DM	rs34990153	A	G	53.6275	0.0476	0.0065	2.257e-13	0.0165541	0.0971435	0.864689
617	European	HCV	T2DM	rs35011184	A	G	1415.77	0.2822	0.0075	1e-200	-0.0270479	0.115256	0.81446
618	European	HCV	T2DM	rs35318451	A	G	46.6294	0.0478	0.007	9.498e-12	-0.0685111	0.10252	0.503961
619	European	HCV	T2DM	rs35777422	A	G	32.337	-0.0381	0.0067	1.302e-08	-0.0423043	0.100606	0.674124
620	European	HCV	T2DM	rs35895680	A	C	64.4646	-0.0554	0.0069	1.084e-15	-0.0650015	0.103007	0.528013
621	European	HCV	T2DM	rs36138276	A	G	42.6449	-0.0431	0.0066	6.403e-11	0.0201673	0.0970657	0.835409
622	European	HCV	T2DM	rs3768321	T	G	110.25	0.084	0.008	4.753e-26	-0.132167	0.120899	0.274305
623	European	HCV	T2DM	rs3783394	A	G	32.1675	-0.038	0.0067	1.421e-08	-0.236859	0.100775	0.018754
624	European	HCV	T2DM	rs3786900	A	G	36.3341	0.0434	0.0072	1.886e-09	0.12765	0.108795	0.240673
625	European	HCV	T2DM	rs3798519	A	C	56.4331	-0.0616	0.0082	4.602e-14	-0.108201	0.123272	0.380082
626	European	HCV	T2DM	rs3802177	A	G	243.631	-0.1077	0.0069	9.163e-55	0.0270796	0.103817	0.794216
627	European	HCV	T2DM	rs429358	T	C	67.204	0.0746	0.0091	2.621e-16	0.0671829	0.134141	0.616486
628	European	HCV	T2DM	rs4368494	A	G	59.5102	-0.054	0.007	1.385e-14	0.0557276	0.104752	0.594729
629	European	HCV	T2DM	rs459193	A	G	97.8202	-0.0722	0.0073	6.783e-23	-0.0398228	0.109989	0.717306
630	European	HCV	T2DM	rs4686471	T	C	84.8632	-0.0608	0.0066	3.045e-20	-0.0998686	0.0993496	0.314789
631	European	HCV	T2DM	rs4688760	T	C	36	0.042	0.007	2.136e-09	0.078127	0.103852	0.451875
632	European	HCV	T2DM	rs4709746	T	C	34.8838	-0.0567	0.0096	3.951e-09	-0.0680411	0.141868	0.631506
633	European	HCV	T2DM	rs474513	A	G	38.8674	0.0399	0.0064	4.178e-10	0.18721	0.0959144	0.0509569
634	European	HCV	T2DM	rs4804833	A	G	52.8926	0.048	0.0066	3.417e-13	0.0679602	0.0980362	0.488174
635	European	HCV	T2DM	rs4812034	T	G	42.25	0.0416	0.0064	7.347e-11	-0.00349929	0.0962707	0.971005
636	European	HCV	T2DM	rs490689	A	G	46.0702	0.0543	0.008	8.863e-12	-0.1924	0.119122	0.106278
637	European	HCV	T2DM	rs4925109	A	G	47.59	0.0476	0.0069	5.65e-12	0.0148026	0.10432	0.887162
638	European	HCV	T2DM	rs4929965	A	G	96.5017	0.0668	0.0068	9.669e-23	-0.0888518	0.0993915	0.371345
639	European	HCV	T2DM	rs4977213	T	C	53.9905	-0.0507	0.0069	2.187e-13	0.0858085	0.0987674	0.38496
640	European	HCV	T2DM	rs505922	T	C	48.3843	-0.0473	0.0068	3.65e-12	0.184729	0.102682	0.0720116
641	European	HCV	T2DM	rs508419	A	G	116.928	-0.0811	0.0075	5.433e-27	0.0792911	0.111276	0.476116
642	European	HCV	T2DM	rs5215	T	C	114.425	-0.0706	0.0066	9.848e-27	-0.0275909	0.0997709	0.782132
643	European	HCV	T2DM	rs55653563	A	C	36.5017	0.0435	0.0072	1.731e-09	-0.024773	0.108568	0.819506
644	European	HCV	T2DM	rs55872725	T	C	352.284	0.122	0.0065	8.509e-79	0.128599	0.0976508	0.187863
645	European	HCV	T2DM	rs56187241	T	C	41.7135	0.1014	0.0157	1.072e-10	-0.293338	0.249944	0.240551
646	European	HCV	T2DM	rs56348580	C	G	79.9599	-0.0617	0.0069	4.313e-19	0.0899868	0.104147	0.387569
647	European	HCV	T2DM	rs5758223	A	G	31.8986	0.0401	0.0071	1.779e-08	-0.0206755	0.106689	0.846338
648	European	HCV	T2DM	rs576674	A	G	39.1352	-0.0538	0.0086	3.697e-10	0.0776483	0.127009	0.540962
649	European	HCV	T2DM	rs58432198	T	C	38.1276	-0.0636	0.0103	5.707e-10	-0.207133	0.15055	0.168872
650	European	HCV	T2DM	rs58642235	T	C	36.2558	-0.0566	0.0094	1.896e-09	0.128421	0.142359	0.367009
651	European	HCV	T2DM	rs59147390	T	C	38.0865	0.0648	0.0105	6.056e-10	0.389535	0.152455	0.0106162
652	European	HCV	T2DM	rs601945	A	G	97.4582	-0.0849	0.0086	4.662e-23	0.0588254	0.124781	0.637335
653	European	HCV	T2DM	rs61676547	C	G	42.0096	0.0525	0.0081	7.417e-11	-0.0837113	0.123466	0.497766
654	European	HCV	T2DM	rs62107261	T	C	40.0587	0.1019	0.0161	2.621e-10	0.0789312	0.226223	0.727158
655	European	HCV	T2DM	rs62271373	A	T	37.5156	0.0882	0.0144	1.033e-09	0.29473	0.207887	0.156266
656	European	HCV	T2DM	rs62563593	A	G	36.7422	-0.0394	0.0065	1.284e-09	-0.159791	0.0982234	0.103777
657	European	HCV	T2DM	rs6444809	T	C	32.1111	0.0544	0.0096	1.628e-08	0.0595504	0.145922	0.683203
658	European	HCV	T2DM	rs6459737	A	G	75.716	-0.0583	0.0067	3.311e-18	0.0736816	0.100402	0.46303
659	European	HCV	T2DM	rs6545714	A	G	31.1879	-0.0363	0.0065	2.246e-08	0.0344695	0.098189	0.725549
660	European	HCV	T2DM	rs6600191	T	C	47.6912	0.0587	0.0085	4.471e-12	-0.0267663	0.124468	0.829732
661	European	HCV	T2DM	rs6687271	A	C	30.3254	-0.0402	0.0073	4.136e-08	-0.141117	0.111483	0.20558
662	European	HCV	T2DM	rs672271	T	C	29.7521	-0.06	0.011	4.825e-08	0.202292	0.168751	0.23062
663	European	HCV	T2DM	rs67232546	T	C	44.0564	0.0531	0.008	2.505e-11	-0.00443287	0.119743	0.970469
664	European	HCV	T2DM	rs6821438	A	G	38.4788	0.0397	0.0064	5.103e-10	0.0823174	0.096042	0.391391
665	European	HCV	T2DM	rs6885132	C	G	49	0.077	0.011	2.488e-12	0.0568786	0.165163	0.730561
666	European	HCV	T2DM	rs6937438	A	G	53.9176	-0.0514	0.007	2.352e-13	0.0845166	0.105608	0.423546
667	European	HCV	T2DM	rs702634	A	G	53.142	0.0503	0.0069	3.365e-13	-0.133825	0.103973	0.198056
668	European	HCV	T2DM	rs7178762	T	C	36.5647	-0.0387	0.0064	1.367e-09	-0.0657598	0.0963891	0.495092
669	European	HCV	T2DM	rs7240767	T	C	31.7686	-0.0372	0.0066	1.705e-08	0.0469429	0.0985762	0.633925
670	European	HCV	T2DM	rs72802358	C	G	112.519	-0.1135	0.0107	2.215e-26	-0.0348055	0.158627	0.826325
671	European	HCV	T2DM	rs7313918	T	C	35.3645	-0.0559	0.0094	2.99e-09	-0.0194321	0.148594	0.895954
672	European	HCV	T2DM	rs7325671	T	C	32.2293	0.0545	0.0096	1.533e-08	-0.165616	0.14254	0.245281
673	European	HCV	T2DM	rs739846	A	G	54.3132	0.0877	0.0119	2.02e-13	0.0726375	0.18478	0.694243
674	European	HCV	T2DM	rs745805	A	T	56.6077	0.0632	0.0084	4.516e-14	-0.110157	0.125447	0.37988
675	European	HCV	T2DM	rs7568172	A	G	37.527	-0.0827	0.0135	9.187e-10	-0.117693	0.202374	0.560862
676	European	HCV	T2DM	rs7572970	A	G	38.5434	-0.0447	0.0072	6.12e-10	0.318563	0.10683	0.00286419
677	European	HCV	T2DM	rs7633675	T	G	254.59	-0.1085	0.0068	3.206e-57	-0.0665539	0.102998	0.518171
678	European	HCV	T2DM	rs7667864	A	C	32.0579	-0.0402	0.0071	1.64e-08	0.0415871	0.106992	0.697502
679	European	HCV	T2DM	rs7669833	A	T	66.7722	-0.0572	0.007	3.524e-16	0.0287353	0.106895	0.788069
680	European	HCV	T2DM	rs76895963	T	G	307.971	0.4826	0.0275	9.124e-69	0.179345	0.406622	0.659168
681	European	HCV	T2DM	rs7732130	A	G	74.9461	-0.0606	0.007	5.693e-18	-0.0215167	0.102628	0.833934
682	European	HCV	T2DM	rs77464186	A	C	132.647	0.1002	0.0087	9.304e-31	-0.165084	0.133595	0.216567
683	European	HCV	T2DM	rs77864822	A	G	34.073	0.0753	0.0129	5.005e-09	-0.0505453	0.197098	0.797605
684	European	HCV	T2DM	rs7966976	A	G	85.9627	-0.0751	0.0081	1.217e-20	0.151411	0.120001	0.207042
685	European	HCV	T2DM	rs8008910	A	G	53.1364	0.0554	0.0076	4.223e-13	-0.0796455	0.114933	0.488326
686	European	HCV	T2DM	rs8071043	T	C	59.1542	-0.0523	0.0068	1.533e-14	-0.0578043	0.103078	0.574947
687	European	HCV	T2DM	rs8097210	T	G	55.6267	-0.0537	0.0072	1.061e-13	0.0842383	0.10955	0.441925
688	European	HCV	T2DM	rs8192675	T	C	88.6288	0.0659	0.007	5.772e-21	0.0653335	0.105608	0.536151
689	European	HCV	T2DM	rs878521	A	G	69.7451	0.0618	0.0074	9.308e-17	0.225141	0.110453	0.0415149
690	European	HCV	T2DM	rs9304665	A	T	30.25	0.0418	0.0076	4.529e-08	0.132962	0.112837	0.238653
691	European	HCV	T2DM	rs9368222	A	C	377.235	0.1379	0.0071	1.42e-83	0.0492385	0.108964	0.651356
692	European	HCV	T2DM	rs9379084	A	G	87.9349	-0.0994	0.0106	5.478e-21	-0.243943	0.159951	0.127231
693	European	HCV	T2DM	rs9563615	A	T	32.1111	0.0408	0.0072	1.628e-08	0.068577	0.105582	0.516005
694	European	HCV	T2DM	rs9665898	T	C	31.1934	-0.0525	0.0094	2.528e-08	0.090996	0.140859	0.518275
695	European	HCV	T2DM	rs9873519	T	C	33.6038	0.0371	0.0064	6.292e-09	0.239933	0.0961849	0.0126134
696	East Asian	HCV	T2DM	rs10244051	T	G	58.2049	-0.0679	0.0089	1.741e-14	-0.00653212	0.0186179	0.7257
697	East Asian	HCV	T2DM	rs10408179	T	C	96.4531	0.0933	0.0095	7.991e-23	-0.0025997	0.020416	0.898674
698	East Asian	HCV	T2DM	rs10467680	T	C	49.1668	-0.0589	0.0084	2.857e-12	0.0472732	0.0174749	0.0068262
699	East Asian	HCV	T2DM	rs10736116	C	G	35.8711	0.0557	0.0093	1.917e-09	0.01994	0.0183173	0.276335
700	East Asian	HCV	T2DM	rs10771372	T	C	54.9246	-0.0667	0.009	9.747e-14	0.0016292	0.0187535	0.930771
701	East Asian	HCV	T2DM	rs10882098	T	C	224.67	-0.1364	0.0091	3.646e-51	0.0126114	0.019026	0.507425
702	East Asian	HCV	T2DM	rs10965246	T	C	495.839	0.1915	0.0086	9.34e-109	-0.00470728	0.0174408	0.787237
703	East Asian	HCV	T2DM	rs11030104	A	G	35.424	0.0494	0.0083	2.989e-09	-0.0125338	0.0175023	0.473915
704	East Asian	HCV	T2DM	rs11257655	T	C	213.582	0.1213	0.0083	4.6e-48	0.0233426	0.0178318	0.190521
705	East Asian	HCV	T2DM	rs113748381	A	G	72.4931	0.1192	0.014	1.857e-17	0.0239066	0.0321657	0.457341
706	East Asian	HCV	T2DM	rs11651052	A	G	185.018	0.1265	0.0093	2.407e-42	0.0103949	0.0186472	0.577219
707	East Asian	HCV	T2DM	rs117624659	T	C	50.4976	0.2075	0.0292	1.19e-12	-0.110764	0.0498574	0.0263096
708	East Asian	HCV	T2DM	rs117809958	A	T	52.776	0.2223	0.0306	3.54e-13	0.00252316	0.0772346	0.973939
709	East Asian	HCV	T2DM	rs118012224	T	C	63.5532	0.114	0.0143	1.834e-15	-0.0153825	0.0272293	0.572125
710	East Asian	HCV	T2DM	rs11987974	T	C	31.8826	0.0559	0.0099	1.685e-08	-0.00767493	0.0193744	0.692003
711	East Asian	HCV	T2DM	rs12000501	A	G	41.7803	0.1338	0.0207	9.41e-11	-0.0149274	0.0342474	0.662932
712	East Asian	HCV	T2DM	rs1215468	A	G	83.703	0.086	0.0094	4.866e-20	-0.0143538	0.0193258	0.457649
713	East Asian	HCV	T2DM	rs12549902	A	G	73.0618	0.0718	0.0084	1.675e-17	0.00101578	0.0171972	0.952899
714	East Asian	HCV	T2DM	rs1260326	T	C	54.3684	-0.0612	0.0083	1.994e-13	-0.0335131	0.0173602	0.0535504
715	East Asian	HCV	T2DM	rs12625671	T	C	74.1625	-0.0732	0.0085	1.007e-17	0.0194132	0.0176009	0.270042
716	East Asian	HCV	T2DM	rs12669223	A	G	175.518	0.1974	0.0149	2.967e-40	-0.0239847	0.0265196	0.365776
717	East Asian	HCV	T2DM	rs12712928	C	G	50.2665	0.0631	0.0089	1.031e-12	-0.00704619	0.0177871	0.692002
718	East Asian	HCV	T2DM	rs13266634	T	C	226.073	-0.1263	0.0084	1.035e-50	0.00848111	0.0175083	0.628099
719	East Asian	HCV	T2DM	rs13306146	A	G	32.3553	0.0529	0.0093	1.178e-08	0.0250401	0.0189977	0.187485
720	East Asian	HCV	T2DM	rs142395395	A	G	70.5067	0.2116	0.0252	4.498e-17	-0.0578888	0.0567254	0.307487
721	East Asian	HCV	T2DM	rs1459513	A	C	46.0801	-0.0577	0.0085	1.401e-11	0.0179519	0.017769	0.312357
722	East Asian	HCV	T2DM	rs16918226	A	T	39.4579	0.0647	0.0103	3.772e-10	-0.0328933	0.0220604	0.135947
723	East Asian	HCV	T2DM	rs17168486	T	C	53.8929	0.0624	0.0085	2.706e-13	-0.0275792	0.0176099	0.117321
724	East Asian	HCV	T2DM	rs185063984	A	G	39.305	-0.1699	0.0271	3.574e-10	-0.0593195	0.0490949	0.226946
725	East Asian	HCV	T2DM	rs2054757	A	G	63.8119	-0.0679	0.0085	1.829e-15	0.00942025	0.017244	0.584866
726	East Asian	HCV	T2DM	rs2074314	T	C	102.129	-0.0859	0.0085	8.248e-24	0.013349	0.0178064	0.453451
727	East Asian	HCV	T2DM	rs2237897	T	C	703.943	-0.2494	0.0094	1.04e-155	0.0463146	0.0180299	0.010206
728	East Asian	HCV	T2DM	rs2292662	T	C	102.81	-0.0872	0.0086	6.222e-24	0.0124562	0.0180548	0.49025
729	East Asian	HCV	T2DM	rs243018	C	G	43.388	-0.0606	0.0092	3.896e-11	-0.011942	0.0189332	0.528206
730	East Asian	HCV	T2DM	rs2583934	T	G	44.4444	0.058	0.0087	3.373e-11	-0.0116728	0.018096	0.518898
731	East Asian	HCV	T2DM	rs2796441	A	G	70.4819	-0.0722	0.0086	6.658e-17	0.011018	0.0177115	0.533888
732	East Asian	HCV	T2DM	rs28599782	A	G	37.8341	0.0652	0.0106	9.12e-10	-0.00560139	0.0211337	0.790975
733	East Asian	HCV	T2DM	rs28691713	T	C	64.1668	-0.0769	0.0096	1.085e-15	0.00747259	0.0192212	0.697448
734	East Asian	HCV	T2DM	rs3012044	A	G	30.7156	-0.046	0.0083	3.315e-08	0.00506955	0.0172267	0.768541
735	East Asian	HCV	T2DM	rs340877	A	G	31.8418	0.0474	0.0084	1.9e-08	0.0331277	0.0174173	0.0571707
736	East Asian	HCV	T2DM	rs34091244	T	C	65.2583	0.0929	0.0115	6.192e-16	-0.00817666	0.0226033	0.717541
737	East Asian	HCV	T2DM	rs34532817	T	C	35.9348	-0.1103	0.0184	2.24e-09	0.00128509	0.037944	0.972982
738	East Asian	HCV	T2DM	rs35551980	T	C	36.4965	-0.0586	0.0097	1.516e-09	-0.00134585	0.0203355	0.947232
739	East Asian	HCV	T2DM	rs3743140	A	G	57.3666	0.0818	0.0108	2.784e-14	0.0237025	0.0196133	0.226857
740	East Asian	HCV	T2DM	rs3860593	A	G	37.8445	-0.0689	0.0112	6.987e-10	0.0339569	0.0232575	0.14428
741	East Asian	HCV	T2DM	rs4273712	A	G	38.7994	-0.0517	0.0083	5.353e-10	0.0241614	0.0172493	0.1613
742	East Asian	HCV	T2DM	rs476828	T	C	81.1857	-0.0874	0.0097	2.016e-19	0.0239265	0.0197289	0.225221
743	East Asian	HCV	T2DM	rs4865473	A	G	36.2165	-0.0668	0.0111	1.586e-09	-0.0115618	0.0208751	0.579676
744	East Asian	HCV	T2DM	rs4886869	A	G	83.7438	-0.0787	0.0086	8.631e-20	0.0268924	0.0175793	0.126072
745	East Asian	HCV	T2DM	rs55841274	A	G	46.0415	0.1486	0.0219	1.222e-11	0.0846867	0.0350189	0.0155927
746	East Asian	HCV	T2DM	rs55872725	T	C	153.034	0.1435	0.0116	3.531e-35	-0.0429288	0.0214828	0.0456852
747	East Asian	HCV	T2DM	rs59318346	A	C	41.4808	-0.0921	0.0143	1.323e-10	0.00476957	0.0297243	0.872518
748	East Asian	HCV	T2DM	rs6122888	T	C	35.7308	0.0532	0.0089	1.875e-09	-0.0186364	0.0174412	0.285283
749	East Asian	HCV	T2DM	rs61578857	T	C	122.214	-0.1205	0.0109	1.275e-28	-0.0342103	0.022831	0.134025
750	East Asian	HCV	T2DM	rs6416749	T	C	43.1442	-0.0624	0.0095	4.785e-11	0.018017	0.0186276	0.333433
751	East Asian	HCV	T2DM	rs660198	C	G	35.618	-0.0561	0.0094	2.234e-09	-0.0145756	0.0194281	0.453115
752	East Asian	HCV	T2DM	rs66906321	T	C	51.5873	-0.1063	0.0148	5.884e-13	0.0413345	0.0291702	0.15648
753	East Asian	HCV	T2DM	rs703977	T	G	53.2042	0.062	0.0085	3.83e-13	-0.0262338	0.0173391	0.130284
754	East Asian	HCV	T2DM	rs7103836	C	G	63.2789	-0.1408	0.0177	1.853e-15	-0.0444612	0.0462573	0.336465
755	East Asian	HCV	T2DM	rs7107390	C	G	42.9659	0.1016	0.0155	5.497e-11	-0.0182532	0.0319552	0.567856
756	East Asian	HCV	T2DM	rs7163757	T	C	102.605	-0.0861	0.0085	6.5e-24	-0.000943358	0.0174375	0.956856
757	East Asian	HCV	T2DM	rs72501962	A	T	127.864	0.1029	0.0091	7.334e-30	-0.00139574	0.0187187	0.940561
758	East Asian	HCV	T2DM	rs7250869	T	C	56.8693	0.0641	0.0085	6.031e-14	-0.0162678	0.017328	0.347825
759	East Asian	HCV	T2DM	rs72627178	A	G	31.9415	-0.0503	0.0089	1.341e-08	0.0376602	0.0181558	0.0380529
760	East Asian	HCV	T2DM	rs7304270	T	C	44.5556	-0.0801	0.012	2.635e-11	0.0135593	0.0229127	0.553999
761	East Asian	HCV	T2DM	rs7305424	A	T	44.1834	-0.0565	0.0085	3.659e-11	0.0304463	0.017725	0.0858503
762	East Asian	HCV	T2DM	rs73085586	A	G	30.9494	-0.0484	0.0087	3.166e-08	0.0161932	0.0180335	0.369213
763	East Asian	HCV	T2DM	rs73347525	A	G	36.7607	0.0673	0.0111	1.198e-09	-0.00620464	0.0222935	0.78077
764	East Asian	HCV	T2DM	rs742762	A	C	58.6691	0.072	0.0094	1.659e-14	0.000833721	0.0200521	0.966835
765	East Asian	HCV	T2DM	rs74289356	T	C	36	0.0546	0.0091	1.712e-09	-0.00763651	0.0176196	0.664717
766	East Asian	HCV	T2DM	rs75327047	T	C	31.4315	-0.1054	0.0188	1.938e-08	0.019384	0.0373574	0.603844
767	East Asian	HCV	T2DM	rs7551025	A	G	44.5879	0.0621	0.0093	2.162e-11	-0.010021	0.0188778	0.595533
768	East Asian	HCV	T2DM	rs75713650	A	G	58.3641	-0.1696	0.0222	2.434e-14	0.0126509	0.0349107	0.717069
769	East Asian	HCV	T2DM	rs7615045	A	G	209.928	-0.1304	0.009	5.528e-48	0.0294397	0.0182054	0.10586
770	East Asian	HCV	T2DM	rs78075808	A	G	40.6519	0.0899	0.0141	1.958e-10	0.0627988	0.0293868	0.0326004
771	East Asian	HCV	T2DM	rs7901695	T	C	163.979	-0.283	0.0221	2.002e-37	-0.0389	0.0417882	0.351913
772	East Asian	HCV	T2DM	rs79747549	A	G	37.2804	-0.0635	0.0104	1.165e-09	-0.0390564	0.0225667	0.0835035
773	East Asian	HCV	T2DM	rs80234489	A	C	97.2367	-0.1134	0.0115	5.635e-23	-0.0122	0.022041	0.579913
774	East Asian	HCV	T2DM	rs8038760	A	C	35.7215	0.0514	0.0086	2.738e-09	-0.0107314	0.0174553	0.538693
775	East Asian	HCV	T2DM	rs879882	T	C	46.24	-0.0612	0.009	8.465e-12	-0.00608941	0.0175574	0.72872
776	East Asian	HCV	T2DM	rs887609	A	G	34.8311	0.0661	0.0112	3.303e-09	0.0159439	0.0222878	0.474384
777	East Asian	HCV	T2DM	rs9316706	A	G	32.2415	0.0494	0.0087	1.639e-08	0.0122162	0.0182298	0.502781
778	East Asian	HCV	T2DM	rs9350271	A	G	623.194	0.2072	0.0083	1.18e-136	-0.0107863	0.0174654	0.536851
779	East Asian	HCV	T2DM	rs9379084	A	G	32.7071	-0.0692	0.0121	1.14e-08	0.0173603	0.0204776	0.396566
780	East Asian	HCV	T2DM	rs9845527	A	T	38.0666	0.0654	0.0106	8.103e-10	-0.00998319	0.0226556	0.659466
781	East Asian	HCV	T2DM	rs9948462	T	C	30.3671	0.0518	0.0094	3.361e-08	-0.0221944	0.0192182	0.248148
SNPs,Single-nucleotide polymorphisms;T2DM,Type 2 diabetes mellitus;HBV,hepatitis B virus;HCV,hepatitis C virus

## Sheet: Table S4
Table S4 The detailed eliminated SNPs in the selection of instrumental variables.
Trait	Population	SNPs associated with potential confounding variables	SNPs associated with outcomes	SNPs missed when collecting IVs from GWAS outcomes	Omitted SNPs when harmonising exposure-outcome statistics	MR-PRESSO（outlier SNPs）	Steiger test
NAFLD	European	rs1783541(BMI),rs1061810(BMI),rs5215(BMI),rs2237895(BMI),rs11257655(BMI),rs1412234(BMI),rs10811660(BMI),rs9304665(BMI),rs8097210(BMI),rs61676547(BMI),rs35895680(BMI),rs13330951(BMI),rs55872725(BMI),rs12325539(BMI),rs3783394(BMI),rs8008910(BMI),rs17522122(BMI),rs11842871(BMI),rs3802177(BMI),rs34990153(BMI AND hypertension),rs3798519(BMI),rs9368222（BMI AND hypertension）,rs329122(BMI),rs429358(BMI A…		rs79920718,rs1117610,rs7313918,rs9563615,rs7325671,rs2896177,rs12920022,rs10908278	rs10937721, rs1999536, rs648795, rs703972
	East Asian	ALT:rs1260326(high cholesterol),rs10830963(obesity),rs476828(BMI AND obesity AND overweight),rs55872725(BMI AND hypertension）,rs80234489(BMI),rs532504(BMI),rs66906321(BMI),rs7615045(BMI),rs9350271(BMI),rs118012224(BMI),rs10965246(BMI),rs11257655(BMI),rs7901695(BMI),rs6585702(BMI),rs2237897(BMI),rs11030104(BMI AND obesity AND overweight),rs9411378(high cholesterol) AST:rs1260326(high cholesterol),…		ALT:rs117809958,rs4865473,rs62469016,rs12669223,rs887609,rs7304270,rs75713650,rs73347525,rs6416749,rs28691713 AST:rs117809958,rs4865473,rs62469016,rs12669223,rs887609,rs7304270,rs75713650,rs73347525,rs6416749,rs28691713	ALT:rs12712928, rs256904, rs4237150, rs4739515, rs7305424, rs79548680,rs8032983 AST:rs12712928, rs256904, rs4237150, rs4739515, rs7305424, rs79548680, rs8032983	ALT:rs79747549
HCC	European	rs1260326(nonalcoholic fatty liver disease)	rs739846	rs79920718,rs1117610,rs7313918,rs9563615,rs7325671, rs2896177,rs12325539,rs12920022,rs10908278	rs10937721, rs1999536, rs34341, rs648795, rs703972	rs429358	rs28663084
	East Asian	rs1260326(nonalcoholic fatty liver disease)	rs72501962,rs4886869	rs117809958，rs4865473，rs62469016，rs887609，rs7304270，rs73347525，rs28691713	rs10830963, rs256904, rs4237150, rs4739515, rs79548680, rs8032983		rs9948462
Viral Hepatitis	European			rs79920718,rs1117610,rs7313918,rs9563615,rs7325671, rs2896177,rs12325539,rs12920022,rs10908278	rs10937721, rs1999536, rs34341, rs648795, rs703972
	East Asian			rs117809958,rs117624659,rs62469016,rs185063984,rs12000501,rs28445975,rs55841274,rs7901695,rs75713650, rs142395395	rs10830963, rs256904, rs4237150, rs4739515, rs79548680
HBV	European			rs79920718,rs1117610,rs7313918,rs9563615,rs7325671,rs2896177,rs12325539,rs12920022,rs10908278	rs10937721, rs1999536, rs34341, rs648795, rs703972
	East Asian			rs532504,rs7739842,rs12698877,rs62469016,rs9411378,rs28445975,rs6585702,rs117267808	rs10830963, rs256904, rs4237150, rs4739515, rs79548680, rs8032983
HCV	European			rs11680058,rs11688682,rs4865436,rs79920718	rs10908278, rs1999536, rs34341, rs648795, rs703972
	East Asian			rs532504,rs7739842,rs12698877,rs62469016,rs9411378, rs28445975,rs6585702,rs117267808	rs10830963, rs256904, rs4237150, rs4739515, rs79548680, rs8032983

## Sheet: Table S5
Table S5 Results of sensitivity analysis between T2DM and chronic liver diseases.
0utcome	Population	MR-Egger		MR-PRESSO Global		Cochrane's Q test		Rucker's Q test
		Egger Intercept	Pintercept	Statistics	Pglobal_test	QIVW-Heter	PIVW-Heter	QEgger-Heter	PEgger-Heter
NAFLD	European	0.00631235	0.430554	181.069	0.003	177.678	0.00349348	176.821	0.00333203
ALT	Asian	0.00133105	0.480712	87.2101	0.053	84.7529	0.0423292	84.0813	0.0392198
AST	Asian	0.00236712	0.182834	81.5673	0.1209	79.2234	0.110458	77.0403	0.127034
HCC	European	-0.00237022	0.870474	196.256	0.078	193.806	0.0841739	193.775	0.0764455
	Asian	0.00180553	0.848082	54.8645	0.9938	52.9634	0.994694	52.9265	0.993335
viral hepatitis	European	0.00820792	0.201305	187.441	0.2387	185.02	0.235537	183.256	0.247183
	Asian	-0.028009	0.462793	73.5359	0.8237	71.6947	0.828443	71.1505	0.819931
HBV	European	0.0167776	0.112252	212.977	0.0263	209.931	0.0257726	206.849	0.0319442
	Asian	-0.00151292	0.860558	79.4695	0.694	77.7496	0.698885	77.7185	0.67201
HCV	European	-0.0126071	0.540788	201.671	0.1166	199.479	0.118463	199.054	0.112358
	Asian	-0.00301075	0.557187	95.7726	0.2465	93.4514	0.248687	93.0665	0.233667
